# Supplementary material for: NR4A1 inhibition synergizes with ibrutinib in killing mantle cell lymphoma cells
Source: Blood Cancer J. 2017 Nov 23;7(12):632. doi: 10.1038/s41408-017-0005-z (PMC5802686; doi:10.1038/s41408-017-0005-z)
Supplement: Supplementary file 2 — Supplementary Table 1 [file 41408_2017_5_MOESM2_ESM.xlsx]

## Sheet: Raw data
	Jeko-ctrl (FPKM)	Jeko KO#1(FPKM)	Jeko KO#2(FPKM)	Rec-1 ctrl (FPKM)	Rec-1 KO#1(FPKM)	Rec-1 KO#2(FPKM)
A1BG	3.5383	1.81541	1.63815	3.95795	2.40195	2.08892
A1BG-AS1	0.722404	0.759147	0.345782	0.911899	0.361017	0.554966
A1CF	0	0	0	0.00386701	0	0
A2M	0.00868673	0.00995842	0	0.0236852	0.00880972	0.0252884
A2M-AS1	0	0.0223432	0	0	0	0.0567382
A2ML1	0.01078	0.0370753	0.0293306	0	0.0697944	0.0470746
A2MP1	0	0	0	0	0	0
A3GALT2	0	0	0	0	0	0
A4GALT	2.92731	4.29455	2.46919	2.08377	3.68043	4.23113
A4GNT	0	0	0	0	0	0
AA06	0	0	0	0	0	0
AAAS	63.1218	53.8474	54.3097	66.9764	27.666	29.6304
AACS	22.5662	20.2836	34.9156	23.9692	25.1585	28.1003
AACSP1	0.0196285	0	0	0.0178397	0.0465622	0.0285708
AADAC	0	0	0	0	0	0
AADACL2	0	0	0	0	0	0
AADACL2-AS1	0	0	0	0	0	0
AADACL3	0	0	0	0	0	0
AADACL4	0	0	0	0	0	0
AADACP1	0	0	0	0	0	0
AADAT	0	0.0232292	0	0.0184123	0	0
AAED1	3.63415	2.51707	4.56619	1.47945	0.04698	0
AAGAB	24.4744	24.3363	24.5546	23.0252	10.181	24.5883
AAK1	0.381675	0.441758	0.820442	0.608726	0.855713	1.04968
AAMDC	15.2069	15.808	11.9215	18.9746	30.0182	20.8218
AAMP	68.542	51.7242	61.8315	62.1848	72.0939	70.4184
AANAT	0.0940355	0.37672	0.25587	0.928788	0.502398	0.205115
AAR2	22.9985	20.5003	37.0615	20.2568	19.9547	19.4743
AARD	0.0732917	0.0280071	0.0221566	0.0888162	0.0574241	0.0711212
AARS	188.906	110.637	245.543	230.967	153.024	208.053
AARS2	7.73282	9.57135	6.87526	6.31453	3.46943	2.69105
AARSD1	66.8045	39.4575	48.3767	79.1755	26.4661	32.0243
AASDH	6.66428	6.79861	5.38064	6.39403	5.10428	6.47007
AASDHPPT	13.8621	14.0071	15.7247	14.2248	28.3906	35.5485
AASS	0.061377	0.0234541	0.0556642	0.086774	0.00719413	0.0694859
AATF	91.1444	65.808	70.555	95.8221	34.3466	39.295
AATK	0	0	0	0	0.0145928	0.103641
AATK-AS1	0	0	0	0.0255843	0.316704	0.163897
ABAT	0.100596	0.182586	0.104316	0.0685694	1.32686	1.97681
ABCA1	1.36978	2.1253	3.58051	5.31746	0.639794	0.715593
ABCA10	0.0946147	0.0578485	0.0686466	0.0859923	0.0676392	0.0642689
ABCA11P	4.46456	3.41596	4.26858	5.75624	3.01742	4.2781
ABCA12	0.00490341	0	0.00444697	0	0.0205849	0
ABCA13	0.009104	0.00521839	0.00412832	0.0103429	0.00487951	0.0033129
ABCA17P	0.14551	0.14457	0.0439887	0.149882	0.0229531	0.0423601
ABCA2	1.52304	1.23837	2.41397	1.21175	7.23527	5.42555
ABCA3	2.7033	4.33453	7.26769	2.69223	0.448081	0.429417
ABCA4	0	0	0	0	0	0
ABCA5	0.00427272	0.00489822	0.0193758	0.0232997	0.00928738	0
ABCA6	1.95057	1.57486	2.46424	3.76635	0.0156542	0
ABCA7	2.99172	2.73304	2.89344	3.54222	2.44064	2.90879
ABCA8	0	0	0	0	0	0
ABCA9	0.0824029	0.0435998	0.109225	0.178591	0.0256709	0.0553587
ABCB1	0.102785	0.0589162	0.0155364	0.0389241	0.00966827	0
ABCB10	8.70705	10.5518	12.5598	5.65389	16.7451	16.8163
ABCB11	0	0	0	0	0	0
ABCB4	0.245412	0.0122295	0.0651801	0.606716	0.325975	0.481497
ABCB5	0.0845493	0.096927	0.0343135	0.0771947	0.144961	0.0820454
ABCB6	5.35631	5.02258	4.63356	6.52833	2.18692	2.61883
ABCB7	14.897	16.6117	12.1955	14.017	18.3508	15.4679
ABCB8	11.1147	8.12919	7.71504	11.1755	1.43063	0.979425
ABCB9	1.17365	1.04435	0.737475	1.00329	1.9132	1.37125
ABCC1	13.6501	20.7345	21.7883	9.20238	10.8324	8.74899
ABCC10	1.10557	1.36302	1.26424	1.37902	2.61553	1.88175
ABCC11	0	0	0	0	0	0.0264192
ABCC12	0	0	0	0	0	0
ABCC13	0.0295023	0.0338213	0.0133781	0.0268136	0	0
ABCC2	0.221178	0.321172	0.187218	0.19432	0.0746628	0.203896
ABCC3	0	0	0	0	0	0
ABCC4	0	0.0473382	0	0	14.5544	16.7744
ABCC5	1.84052	1.84831	0.590148	2.12212	3.75673	3.61989
ABCC5-AS1	0	0	0	0	0	0
ABCC6	0.0629304	0	0	0	0	0.109466
ABCC6P1	0.0153365	0	0	0.0418165	0	0.0223235
ABCC6P2	0	0	0	0	0	0
ABCC8	0	0	0	0	0.0103125	0
ABCC9	0.271289	0.305548	0.302152	0.376336	0.418937	0.263255
ABCD1	6.85826	9.51413	9.13741	8.38542	7.10034	5.44661
ABCD2	6.37222	7.72769	7.59405	5.26498	0.165806	0.175212
ABCD3	11.3047	13.9749	8.25241	9.59444	5.25057	6.38523
ABCD4	14.2407	6.689	8.27383	16.4947	7.37097	9.66978
ABCE1	36.7586	51.325	43.1952	40.4009	44.0301	45.4694
ABCF1	0	0	0	0	0	0
ABCF2	45.6515	54.6077	46.6897	50.476	18.4714	25.6778
ABCF3	15.7498	13.5463	13.7954	17.029	17.7113	12.686
ABCG1	6.69851	7.84805	10.3544	15.923	2.85757	6.74709
ABCG2	0	0	0	0	0.00916293	0.041442
ABCG4	0	0	0	0	0	0
ABCG5	0.0152398	0	0	0	0	0
ABCG8	0	0	0	0	0	0
ABHD1	0.0933573	0	0.282227	0.28283	0.197537	0.0452963
ABHD10	20.1154	20.3248	20.2148	14.9311	22.3796	28.8151
ABHD11	17.514	11.634	13.7362	21.4274	4.86555	5.00859
ABHD12	16.8687	13.8463	18.3815	21.5353	53.9748	45.3078
ABHD12B	2.0342	0.660913	0.330422	0.606748	13.1117	9.45232
ABHD13	4.19978	4.30187	4.58578	4.32689	2.77265	2.83587
ABHD14A	8.28444	6.02854	7.39048	6.72556	12.0603	9.88082
ABHD14A-ACY1	0.0387306	0.00118736	0.66855	0.749547	2.65756	0.283825
ABHD14B	25.8269	22.9121	32.5511	27.4718	50.6616	40.4685
ABHD15	3.3852	4.48539	4.13798	2.76456	3.77343	3.53489
ABHD16A	0	0	0	0	0	0
ABHD16B	1.42599	1.09922	0.958797	1.27368	2.90303	1.00203
ABHD17A	16.1538	15.6169	10.3171	15.5005	43.7345	14.6543
ABHD17B	6.98933	8.42231	7.41529	6.70721	16.9864	11.4828
ABHD17C	12.2972	17.2005	12.0956	8.47197	0.84808	0.99152
ABHD2	2.39192	3.93656	3.82084	2.44156	5.1207	4.15436
ABHD3	50.5134	29.4187	47.4702	44.1158	8.97284	13.1567
ABHD4	2.38093	2.28739	5.33748	3.30687	28.2192	22.9171
ABHD5	1.50866	1.76393	0.925771	1.26884	0.927911	0.928642
ABHD6	1.69495	1.94308	1.39308	1.33187	3.34506	4.31747
ABHD8	1.98776	0.916203	2.95502	1.89973	9.09448	7.33776
ABI1	29.6726	28.9869	30.4336	35.1068	38.9683	36.8082
ABI2	7.84353	13.377	18.0909	9.84634	7.93757	10.1379
ABI3	3.5214	4.05517	2.17116	2.67367	2.67478	2.00806
ABI3BP	0.018106	0.0103783	0.0164208	0.00822795	0.0471842	0.0263547
ABL1	18.55	24.3043	21.0219	15.8281	14.2674	13.1316
ABL2	2.02951	3.27317	3.20848	2.28332	1.53538	1.64903
ABLIM1	2.76275	6.16696	5.63523	3.51546	0.93053	1.50181
ABLIM2	4.66579	5.57951	4.0749	6.09455	0.125488	0.349765
ABLIM3	0	0	0	0.00850282	0	0
ABO	0	0	0	0	0	0
ABR	10.1299	8.10791	12.2986	12.5202	15.3803	19.7491
ABRA	0	0.0173749	0.0137454	0	0	0
ABRACL	79.5983	67.8853	44.2982	61.2732	96.6726	106.031
ABT1	16.7996	20.3779	16.3254	16.8892	25.054	17.3494
ABTB1	5.61389	3.38613	3.83767	6.52717	4.5865	4.44957
ABTB2	0.0246737	0.0188572	0.0522133	0.01495	0.176814	0.023943
AC093375.1	0.626608	0.890735	0.500091	0.683394	0.023243	0
ACAA1	17.4496	14.2616	9.34801	15.4973	16.8799	14.9404
ACAA2	64.0276	72.274	43.6423	44.8727	93.759	56.4841
ACACA	4.47572	6.2463	4.66433	3.53193	6.01532	6.37322
ACACB	0.632362	0.2743	0.298377	0.446582	2.53483	1.77249
ACAD10	6.99338	6.12591	7.93223	8.28893	8.42338	9.18323
ACAD11	5.79523	2.55495	8.2941	8.60347	8.68333	12.8177
ACAD8	16.9922	16.1518	11.2333	13.8781	6.60232	10.0004
ACAD9	22.0555	20.2397	15.6991	19.5299	7.3979	4.60293
ACADL	0	0	0	0.0153657	0	0
ACADM	77.9681	86.085	84.5749	91.4318	74.7578	86.0026
ACADS	15.2069	7.52675	7.71422	13.7184	8.92015	4.03943
ACADSB	2.95056	5.00427	4.23384	2.96942	2.39696	2.7063
ACADVL	115.119	98.3018	105.913	114.423	93.639	88.0876
ACAN	0	0	0	0	0	0
ACAP1	34.9075	27.576	23.7172	34.1807	74.2416	42.387
ACAP2	5.3482	8.63704	9.26811	5.60705	12.7574	15.3999
ACAP3	10.8387	8.27531	6.55653	7.42029	3.76136	3.48129
ACAT1	25.0315	23.0945	17.344	20.3114	34.9093	37.4846
ACAT2	23.1889	12.5992	11.9703	15.8294	67.5434	41.1494
ACBD3	11.3264	15.0277	18.8444	11.59	25.6333	30.1274
ACBD4	3.00221	1.88426	3.07911	3.47091	6.12405	6.58379
ACBD5	3.75153	4.58007	4.93728	4.01858	7.49321	6.33978
ACBD6	55.7297	49.14	42.9463	50.8746	36.6522	27.292
ACBD7	6.189	7.06705	5.88972	4.32689	0.979303	1.04833
ACCS	0	0	0	0	0	0
ACCSL	0	0	0	0	0	0
ACD	21.0334	13.4681	14.1605	18.1009	15.7935	13.5956
ACE	0	0	0	0.023916	0.191064	0.275766
ACE2	0	0	0	0	0.0118056	0.0170314
ACER1	0	0	0	0	0.0568978	0
ACER2	0.204332	0.652541	0.291207	0.119385	0.338125	0.169955
ACER3	1.82935	2.40432	1.92721	1.49469	1.27772	2.00379
ACHE	0.0140385	0	0.019613	0	0	0
ACIN1	64.8798	62.3316	33.7212	50.308	36.7866	35.6049
ACKR1	0	0	0	0	0	0
ACKR2	0.0701159	0.0482283	0.0635898	0.0382355	0.224337	0.183707
ACKR3	0.0611529	0	0	0	0	0
ACKR4	0.416143	0.746736	0.0609317	0.0610621	17.0565	10.4821
ACLY	56.2337	80.4792	58.364	39.6921	77.3969	61.4664
ACMSD	0	0	0	0	0	0
ACN9	24.2988	17.7657	19.6348	25.1174	21.7668	19.2176
ACO1	3.34005	3.97476	1.27875	2.33188	11.3407	8.76454
ACO2	42.0756	47.8336	50.5522	42.09	43.796	43.6383
ACOT1	0.359145	0.126684	0.325717	0.351523	0.448687	0.562976
ACOT11	0	0	0	0	0.0585123	0.093191
ACOT12	0.0216838	0	0	0	0	0
ACOT13	9.20231	6.79256	6.39895	8.02406	6.35272	7.8543
ACOT2	4.87761	2.80307	4.91274	4.19573	2.26095	2.52763
ACOT4	2.67948	1.39625	1.57096	3.44383	0.0376654	0
ACOT6	0	0	0	0	0	0
ACOT7	139.871	107.579	55.5413	99.864	28.8917	29.9405
ACOT8	26.9398	14.0214	14.355	23.976	28.9081	21.8173
ACOT9	16.4448	13.7459	10.2229	13.0138	10.6507	14.8068
ACOX1	3.94503	3.92884	4.56404	3.79523	2.77635	2.85841
ACOX2	0	0	0	0	0	0.0534497
ACOX3	4.78436	6.78074	5.2812	4.63093	6.3195	4.04534
ACOXL	0.035637	0.102135	0.14544	0.0971676	0.0236294	0.0518725
ACP1	145.419	108.52	101.933	144.373	94.2057	92.6779
ACP2	5.70351	4.46527	5.96171	5.83348	5.90239	6.64152
ACP5	0.395623	0.0697716	0.110376	0.165952	5.7572	4.24085
ACP6	0.192764	0.138115	0.0655582	0.240894	7.43739	7.29514
ACPP	0	0	0	0.0120416	3.3258	2.63902
ACPT	0.101444	0.0387651	0	0.061466	0	0.04922
ACR	0.0662953	0.114001	0.0300624	0	0	0
ACRBP	0.367648	0.316102	0.771053	0.751819	3.00814	2.84293
ACRC	0.389856	0.26817	0.341784	0.602484	0.694322	0.813374
ACRV1	0.278637	0.232864	0.4139	0.323101	0.158458	0.369291
ACSBG1	0.0419008	0.0480413	0.0506805	0.0380728	0.0669424	0.122079
ACSBG2	0.0673589	0.0386092	0.0610892	0.153053	0.119023	0.0490224
ACSF2	19.1132	15.6543	17.2734	15.9787	16.1552	22.287
ACSF3	11.4014	10.7094	13.0266	12.605	21.7893	15.4607
ACSL1	7.64903	13.3146	14.4303	7.86625	22.2806	30.4819
ACSL3	15.8384	13.5091	15.8975	17.787	24.2176	26.9412
ACSL4	10.3776	14.6738	13.1938	9.68692	21.0199	24.2697
ACSL5	12.721	12.1083	12.1494	12.8455	9.01272	11.7868
ACSL6	0.0126767	0.0218006	0.0114966	0.017283	0.00696191	0.027681
ACSM1	0.0418503	0	0	0	0	0
ACSM2A	0	0	0	0	0	0.0203823
ACSM2B	0	0	0	0	0	0
ACSM3	3.0876	3.09237	4.30949	3.75295	0.0567512	0.08749
ACSM4	0	0.0575793	0	0	0.0273456	0
ACSM5	0	0	0	0	0	0.126988
ACSS1	22.2601	28.0461	29.0845	20.5749	39.9874	37.6522
ACSS2	1.50184	1.30375	0.912294	1.13947	16.2772	7.25725
ACSS3	0	0	0.0123898	0	0	0
ACTA1	0	0	0.0272146	0.0545457	0.0471784	0.0436784
ACTA2	1.61653	6.77965	8.26444	1.55779	1.18143	3.90437
ACTB	1425.04	2006.36	1331.6	829.346	1657.74	1060.34
ACTBL2	0	0	0	0	0	0
ACTC1	0	0	0	0	0	0
ACTG1	1545.97	1314.46	1276.49	1616.53	2868.11	1559.38
ACTG1P4	0.0869001	0	0.0985146	0.0394902	0.0771528	0.0948674
ACTG2	0.0774536	0	0.0351204	0	0.0949083	0
ACTL10	0.868749	0.777311	0.672588	0.751059	0.359565	0.215896
ACTL6A	74.7693	81.3092	68.6581	53.3255	32.2817	34.35
ACTL6B	0	0	0	0	0	0
ACTL7A	0	0	0	0	0	0
ACTL7B	0	0	0	0	0	0
ACTL8	0.559792	0.454568	0.232691	0.317985	0	0
ACTL9	0	0	0	0	0	0
ACTN1	0.0220191	0	0.00997924	0	0.0144878	0.0160219
ACTN1-AS1	0	0	0	0	0	0
ACTN2	0.00820504	0.00940649	0.0148843	0.00745703	0	0
ACTN3	0	0	0	0.0256861	0	0
ACTN4	26.0638	41.8005	27.5725	18.0029	36.9058	25.607
ACTR10	24.6713	18.6771	23.9575	26.4113	19.8542	31.2084
ACTR1A	24.9061	30.7269	20.1453	19.9778	24.1131	24.7657
ACTR1B	25.4207	22.4121	25.2389	24.4207	40.3067	31.305
ACTR2	85.1845	120.999	108.356	80.1514	115.57	156.962
ACTR3	35.058	41.2577	32.9964	33.8221	44.3051	41.3426
ACTR3B	5.54972	8.21846	6.27015	7.09042	5.28368	6.20904
ACTR3BP2	0	0	0	0	0	0
ACTR3BP5	0	0	0	0	0	0
ACTR3C	1.02815	1.78975	1.48495	1.0035	1.71058	1.56732
ACTR5	5.45322	4.47931	4.22153	5.51208	3.53094	3.36297
ACTR6	26.6612	26.2036	18.5617	30.958	24.4633	26.0399
ACTR8	10.1698	11.2834	13.4612	11.5101	10.1388	10.0384
ACTRT1	0	0	0	0	0	0
ACTRT2	0	0	0	0	0	0
ACTRT3	0	0	0	0	0.0278322	0
ACVR1	0.0435856	0.0666231	0.0263517	0.0924339	0.176682	0.211483
ACVR1B	5.65649	6.66975	6.75045	6.46031	3.14459	4.21342
ACVR1C	0.0047108	0	0	0	0	0
ACVR2A	0.589404	0.517724	0.499821	0.51671	0.016681	0
ACVR2B	1.41175	2.83621	1.9927	1.22019	0.0618202	0.0503655
ACVR2B-AS1	0.116964	0.32564	0.0757695	0.151863	0	0
ACVRL1	0.009851	0.0338867	0.00893381	0.00895292	0	0
ACY1	24.3303	15.9558	18.2579	23.0747	12.3683	10.1058
ACY3	0.56424	1.73839	0.863531	0.993584	32.7046	34.0838
ACYP1	19.5682	14.1388	12.3871	16.3424	18.9447	27.2271
ACYP2	1.25292	1.17519	1.61837	2.00142	6.80095	10.1134
ADA	62.0491	48.5117	28.8759	39.5711	50.6508	38.9737
ADAD1	0	0	0	0	0	0
ADAD2	0	0	0	0	0.208319	0.0267885
ADAL	0.668821	0.305681	0.283475	0.795646	2.31308	2.76961
ADAM10	14.1786	19.9968	19.6657	12.1301	54.9222	47.5305
ADAM11	0.257771	0.105539	0.0250477	0.108773	0.216322	0.402007
ADAM12	0.00493669	0.0056594	0	0	0	0.00718573
ADAM15	9.54751	10.0869	11.5598	9.77986	28.9338	31.6755
ADAM17	5.5046	9.975	11.5649	6.84888	10.915	12.9172
ADAM18	0	0	0	0	0.0187372	0
ADAM19	0.98985	0.658441	0.387903	0.488693	3.44858	4.21569
ADAM1A	5.46877	4.55496	4.76031	5.25021	0.884402	1.23778
ADAM2	0	0	0	0	0	0
ADAM20	0	0	0	0.0271451	0.0295536	0.0217369
ADAM20P1	0.0272937	0	0	0	0.0677324	0.0794561
ADAM21	0	0.0180106	0	0	0	0.022868
ADAM21P1	0	0	0	0	0.0207722	0
ADAM22	1.57211	3.63622	3.34034	1.22247	1.59979	0.984625
ADAM23	0	0	0	0	0	0
ADAM28	5.88258	10.8469	11.7789	9.74715	0.0130713	0
ADAM29	0	0	0	0.0359103	0	0.0204917
ADAM30	0	0	0	0	0	0
ADAM32	0.0459549	0.0175608	0	0.0696112	2.01448	1.31552
ADAM33	0	0.0270346	0	0	0.0172199	0
ADAM3A	0	0	0	0.0158111	0	0
ADAM5	0	0	0	0	0.02652	0
ADAM6	0	0	0	0	0	0
ADAM7	0	0	0	0	0	0
ADAM8	0.832192	0.414916	0.772806	0.93509	1.83878	2.07073
ADAM9	6.85809	10.0352	12.4125	8.5979	20.9955	21.2796
ADAMDEC1	0.0190822	0	0.086543	0.0346893	0	0
ADAMTS1	0	0	0	0	0	0
ADAMTS10	0.532191	0.70637	0.415446	0.518198	0	0
ADAMTS12	0	0.0186547	0	0	0	0
ADAMTS13	0.332088	0.308007	0.415131	0.59246	1.1176	0.789977
ADAMTS14	0.0687605	0.0700682	0.0415737	0.0347189	0.0933773	0.0556035
ADAMTS15	0	0	0	0	0.00919941	0.0102803
ADAMTS16	0.00810213	0	0	0	0.00976404	0.0117933
ADAMTS17	0.0252306	0.0144621	0.0171617	0.0057328	0.368232	0.596783
ADAMTS18	0	0	0	0.00615255	0.0077771	0.0295606
ADAMTS19	0	0	0	0	0	0
ADAMTS2	0.0419411	0	0	0.0571781	0	0
ADAMTS20	0	0	0	0	0	0
ADAMTS3	0	0	0	0	0	0
ADAMTS4	0.0280867	0.0214657	0.0594358	0.093599	0.107571	0.0681374
ADAMTS5	0	0	0	0	0	0
ADAMTS6	0.0382967	0.0376313	0	0.00994472	0.205348	0.191122
ADAMTS7	0.0146224	0.0167631	0.0132614	0.0132898	0.0379039	0.0425682
ADAMTS7P1	0.00808687	0	0	0	0	0
ADAMTS8	0	0	0.0101331	0	0	0.0325265
ADAMTS9	0	0	0	0	0	0
ADAMTS9-AS2	0	0	0	0	0	0
ADAMTSL1	0	0	0	0	0	0
ADAMTSL2	7.33996	6.50336	7.45637	6.46232	0.913016	1.19825
ADAMTSL3	0.265558	0.180176	0.147454	0.15762	0.243542	0.181438
ADAMTSL4	0.0477128	0.0224542	0.0127782	0.0982399	0.0264095	0
ADAMTSL4-AS1	0	0	0.0842649	0.0844452	0.0561302	0
ADAMTSL5	0.335056	0.0668011	0.0924821	0.2648	0.386147	0.402882
ADAP1	4.29903	1.51967	2.43278	3.28305	1.68613	1.5815
ADAP2	0.0911152	0.087045	0.34431	0.151821	2.08306	2.45357
ADAR	52.8253	95.9854	90.9074	52.0865	42.8871	54.3752
ADARB1	16.3621	15.6708	15.6664	20.896	0.0669562	0.45751
ADARB2	0.00940082	0	0.196094	0.0299042	0	0.00684181
ADARB2-AS1	0.175712	0.100718	0.0796789	0	3.31882	2.94128
ADAT1	2.76467	4.95966	4.91258	3.33276	3.53997	3.92317
ADAT2	3.03665	3.41812	2.07033	2.99589	1.94001	1.68996
ADAT3	1.1959	0.778966	0.764146	1.16102	2.19969	0.395621
ADC	2.96996	1.07518	1.45309	2.46843	0.0273913	0
ADCK1	2.94254	2.35734	2.31377	4.23262	1.53406	1.71818
ADCK2	26.1771	17.8456	21.696	19.1079	12.8176	11.147
ADCK3	24.4675	27.968	24.6386	27.3128	28.6376	19.7306
ADCK4	17.3908	11.1639	14.3009	18.6413	13.9918	6.16007
ADCK5	6.30426	3.12929	3.16328	8.19093	3.37145	2.93265
ADCY1	0.0094306	0.0180187	0.00570189	0.0257134	0.00729982	0.013727
ADCY10	0	0.0084924	0	0.0221274	0.0165295	0.053914
ADCY10P1	0.0536448	0.0204017	0.0162038	0.0813411	0.065173	0.104595
ADCY2	0	0	0	0.00553234	0.0067134	0.00886024
ADCY3	6.10318	10.0828	7.93919	4.4074	14.9184	13.5939
ADCY4	0.300728	0.0827386	0.109093	0.16399	0.610544	0.683133
ADCY5	0	0	0.00712502	0.00714026	0.074836	0.160104
ADCY6	0.0303733	0.0139279	0.0165277	0.0276052	0.0773791	0.0530529
ADCY7	6.84205	8.77778	14.8534	8.53464	7.49594	8.9162
ADCY8	0	0	0	0	0	0
ADCY9	0.508578	1.26029	0.978391	0.490242	0.975846	1.25623
ADCYAP1	0	0	0	0	0	0
ADCYAP1R1	0	0	0	0	0	0
ADD1	26.7201	28.9721	37.5468	25.954	17.3155	29.486
ADD2	1.34325	2.45958	2.37176	1.03276	0	0
ADD3	38.0049	49.8234	54.2478	34.1613	32.7333	46.7882
ADD3-AS1	0.323378	0.494276	0.293306	0.620382	0.32141	0.470585
ADGB	0	0	0	0	0	0
ADH1A	0	0	0	0	0	0
ADH1B	0	0	0	0	0	0
ADH1C	0	0	0	0	0	0
ADH4	0	0	0.0197473	0	0.0238586	0
ADH5	59.2752	50.8062	38.4027	53.4137	39.1142	46.8526
ADH6	0.0646512	0.0370469	0	0.0293708	0	0
ADH7	0	0	0	0	0	0
ADHFE1	0.0228557	0.0524033	0	0.0415454	0	0.0665364
ADI1	36.6539	31.7256	29.5513	22.9328	51.365	41.5049
ADIG	0	0	0	0	0	0
ADIPOQ	0.0264986	0.0303792	0.0400582	0	0.03486	0.0771579
ADIPOQ-AS1	0	0.027366	0.0324742	0.0325437	0.0320042	0.10424
ADIPOR1	81.0314	87.6499	80.7016	67.7166	43.3937	55.2755
ADIPOR2	36.2429	52.2804	45.05	32.7718	30.1615	33.3697
ADIRF	0.412993	0.284072	0.113958	0.150142	0.227348	0.0790565
ADK	22.3517	18.993	15.9179	25.2905	3.98994	6.78279
ADM	10.8344	13.6661	8.64347	29.6538	0.234831	0.0903743
ADM2	8.22822	2.49998	11.3993	11.5798	13.3041	17.6192
ADM5	2.3092	1.99705	1.13899	2.17238	0.843679	0.855046
ADNP	28.4654	36.1001	35.0821	24.4629	32.9382	35.3803
ADNP2	0.357913	0.256443	0.398987	0.304963	7.98081	7.69516
ADO	15.448	13.7699	15.0458	17.5128	14.8003	20.5361
ADORA1	5.76678	13.1411	3.81977	3.92387	0.0199781	0
ADORA2A	11.2668	8.31195	14.4945	28.6755	12.1994	11.7344
ADORA2A-AS1	1.08769	0.311516	0.988762	2.30192	0.635899	0.719156
ADORA2B	0.160942	0.342648	0.354478	0.188067	0.192909	0.368128
ADORA3	0.076435	0	0.0343471	0.120472	0.183173	0.344911
ADPGK	31.0537	37.5466	33.9693	29.5465	22.58	18.0023
ADPGK-AS1	0.0918006	0.19294	0.13876	0.0973399	0.303832	0.311787
ADPRH	3.14664	0.478143	4.15366	3.19313	2.67012	4.50676
ADPRHL1	0.749432	0.3178	1.50488	1.55372	6.47852	5.60007
ADPRHL2	14.5292	12.0676	10.9375	14.2681	20.0399	16.5329
ADPRM	8.29469	5.96841	8.82978	11.2547	10.0955	12.3305
ADRA1A	0.147232	0.0843931	0.0667641	0.150541	0.0828	0
ADRA1B	0	0	0	0	0	0
ADRA1D	0	0	0	0	0	0
ADRA2A	0	0	0	0.0287206	0	0
ADRA2B	0	0	0.0110989	0	0.0481822	0.0356268
ADRA2C	0.0220347	0	0	0	0	0
ADRB1	0.581609	0.333377	0.435167	0.67397	0.944475	1.12172
ADRB2	1.42988	2.04901	1.8689	1.22312	0	0
ADRB3	0	0	0	0	0	0
ADRBK1	77.1402	87.6127	58.32	58.0004	132.386	74.5374
ADRBK2	1.55006	2.87821	2.77197	2.17867	8.64742	8.56734
ADRM1	112.682	68.1846	84.9074	120.223	51.7958	60.6408
ADSL	145.011	128.267	96.5532	139.782	73.311	56.248
ADSS	43.0405	56.0097	48.307	45.4809	21.779	21.5158
ADSSL1	1.0715	0.657032	0.451983	0.72473	75.7815	33.1883
ADTRP	0.410639	0.24922	0.76675	0.482986	0	0
AEBP1	67.4089	81.3746	45.8669	77.9234	50.7595	26.4607
AEBP2	11.2542	15.4543	14.5283	12.5476	9.69568	9.65004
AEN	14.4	26.2761	17.7058	18.2262	11.6989	13.6194
AES	244.84	222.76	180.114	211.691	185.581	199.652
AFAP1	0.75032	1.57495	1.11657	0.436906	0.770034	0.707833
AFAP1-AS1	0.0821027	0.114291	0.0744608	0.0799502	16.2832	17.6699
AFAP1L1	0.0398497	0	0	0.0181072	0.0110319	0
AFAP1L2	0.051044	0.0116978	0	0.15785	0.011495	0.193328
AFF1	8.24769	20.1257	16.4119	7.25622	6.19401	5.73805
AFF2	1.98415	3.88234	2.22397	1.30678	0	0
AFF3	0.234316	0.100715	0.190365	0.815947	4.13281	2.73715
AFF4	2.60502	4.86233	6.5232	3.45776	7.27921	7.92562
AFG3L1P	6.74423	6.26566	5.37622	6.28472	2.43446	2.85752
AFG3L2	76.9097	64.0035	75.4666	62.3142	48.3409	60.8788
AFM	0	0	0	0	0	0
AFMID	30.3151	28.3053	21.7705	27.0704	27.3599	27.3971
AFP	0	0	0	0	0	0
AFTPH	11.0767	14.5515	16.3494	12.0324	19.0961	24.9563
AGA	14.8849	7.91597	14.5552	17.7734	6.45996	8.00272
AGAP1	2.37889	4.22877	3.23219	1.71452	0.0179128	0.0160896
AGAP11	0.052386	0.0150138	0.0294413	0.0595147	0	0.0255911
AGAP2	3.32851	4.02785	4.45004	3.5655	5.75978	4.01511
AGAP2-AS1	2.62131	3.5059	3.67164	3.01772	4.75774	3.51875
AGAP3	22.3509	28.6097	28.9912	16.7128	21.2845	19.2188
AGAP4	0.674637	0.670363	0.662328	0.610472	0.225861	0.247721
AGAP5	0.85228	0.837471	0.772953	0.980115	0.329823	0.531669
AGAP6	2.04678	1.84608	1.37855	1.86024	0.901165	0.98578
AGAP7	0.0520951	0	0.0157614	0	0.0952711	0
AGAP9	0	0	0	0	0	0
AGBL1	0	0	0	0	0	0
AGBL1-AS1	0	0	0	0	0	0
AGBL2	0.182461	0.0261466	0.0827392	0.196926	0.11641	0.116194
AGBL3	0.603687	0.239561	0.610671	0.506464	0.380963	0.456255
AGBL4	0	0	0	0	0	0
AGBL4-IT1	0	0	0	0	0	0
AGBL5	16.1783	18.5114	20.1175	14.3031	28.8796	23.9124
AGBL5-AS1	0	0	0	0	0	0
AGER	0	0	0	0	0	0
AGFG1	5.52187	6.70491	7.50199	5.61238	5.07395	7.44549
AGFG2	1.84554	1.06747	2.1835	1.8832	1.15997	1.20885
AGGF1	8.97041	10.3454	8.91726	7.89173	7.86078	8.07738
AGK	6.23537	2.03536	2.73089	6.05437	8.19591	10.792
AGL	2.65286	4.13786	2.87794	2.4212	3.41235	2.93282
AGMAT	0.248918	0.13517	0.154478	0.142899	0.577196	0.495806
AGMO	0.119127	0.0975477	0.0463025	0.0928032	0.0553071	0.148628
AGO1	2.83183	6.45626	4.9775	2.22125	3.52315	3.45688
AGO2	1.88783	4.50314	5.20014	2.47551	7.1804	4.72772
AGO3	1.77458	3.09017	2.7095	1.81701	4.32228	3.18854
AGO4	2.2435	2.85628	2.70951	1.54209	5.65988	6.62144
AGPAT1	0.735964	0.482117	0.419547	0.611558	0.285512	0.489715
AGPAT2	15.7968	8.16831	12.5708	15.0284	19.8699	29.1671
AGPAT3	6.62019	10.2958	9.75179	5.53564	9.75077	10.3785
AGPAT4	0.166169	0.277084	0.0502341	0.270014	0.0378378	0.0146589
AGPAT4-IT1	0	0	0.0212821	0.0639831	0	0
AGPAT5	14.1427	19.5308	17.1854	16.1647	23.154	20.7446
AGPAT6	10.8991	12.4439	13.1336	10.5098	6.04155	7.83092
AGPAT9	0	0	0	0	0	0.0231574
AGPS	8.08056	11.1162	9.66791	7.21231	7.86711	9.94482
AGR2	0	0	0	0	0	0
AGR3	0	0	0	0	0	0
AGRN	1.81785	2.09019	3.24316	2.3377	10.2304	8.14341
AGRP	0.345129	0.0791309	0.0626012	0.313676	1.75867	2.10992
AGT	0	0	0	0	0	0
AGTPBP1	10.2614	12.4056	12.249	10.3915	9.78471	10.598
AGTR1	0	0	0	0	0	0
AGTR2	0	0	0	0	0	0
AGTRAP	19.8632	13.6043	11.5005	18.3965	38.8047	20.9023
AGXT	0	0	0	0	0	0
AGXT2	0	0	0	0	0	0
AHCTF1	7.31936	11.8503	10.3024	7.08162	5.53429	6.25482
AHCTF1P1	0.0223857	0.0307955	0.0243626	0.0162765	0.0188654	0.0260674
AHCY	208.563	188.264	192.441	202.305	188.642	156.298
AHCYL1	37.1148	35.4077	52.8207	46.9811	41.0029	53.0697
AHCYL2	2.63874	4.41544	5.44771	2.36846	2.28282	3.42337
AHDC1	1.2223	2.36592	2.10566	1.39561	4.87861	3.70137
AHI1	3.54948	5.6492	6.11051	3.85995	4.11247	4.25656
AHNAK	8.89855	9.04765	10.1936	3.29339	0.00939418	0.0181354
AHNAK2	0.614486	0.755809	0.390878	0.461525	0.502969	0.512435
AHR	0.019186	0.0366579	0.00580007	0.0406874	1.79397	2.55064
AHRR	0.379172	0.688931	0.467159	0.370618	8.59183	9.31496
AHSA1	148.557	175.529	131.301	100.507	75.4316	97.0877
AHSA2	7.95651	3.47926	2.20694	10.7104	3.36687	3.12417
AHSG	0.056464	0.032365	0.0256042	0.025659	0	0
AHSP	0	0	0	0	0	0
AICDA	0.134298	0.0513196	0.0676656	0.0406862	4.72186	4.47435
AIDA	23.0618	30.7073	24.8932	24.1943	12.7757	20.5385
AIF1	0	0	0	0	0	0
AIF1L	0	0	0	0	0.0707975	0.226183
AIFM1	46.9602	40.8295	36.7594	42.3714	24.8427	29.4551
AIFM2	10.1967	7.84774	10.4587	9.91548	5.47712	6.74747
AIFM3	0.0368509	0.0211195	0	0	0.0514071	0.0525548
AIG1	0.0438957	0	0.152829	0.0894558	4.38388	6.36123
AIM1	7.43694	9.93054	11.114	6.68746	12.5941	12.8308
AIM1L	0.130332	0.096678	0.0347649	0.202068	0.148742	0.212026
AIM2	0.0603904	0.173078	0.0273847	0	0	0
AIMP1	36.1088	42.5427	42.1436	35.4565	25.1146	27.3392
AIMP2	57.972	36.8649	61.68	69.9266	16.7788	23.0025
AIP	108.365	84.3981	91.0226	91.627	117.862	99.834
AIPL1	0.0748389	0.0686284	0.0542795	0.0952468	0.0492046	0.0435546
AIRE	0	0	0.0501926	0	0	0
AIRN	0	0.0106247	0.0272781	0	0	0
AJAP1	0	0	0	0	0	0
AJUBA	1.19578	1.16345	1.04697	0.763085	0.639117	0.56548
AK1	5.04192	1.8264	1.37689	5.50231	3.56847	5.01992
AK2	100.086	102.033	98.8574	99.6091	92.2505	104.494
AK3	28.1741	29.0821	32.7312	20.3466	23.7497	25.2297
AK4	8.06275	15.5537	11.4645	8.1223	26.0937	15.763
AK5	0	0	0	0.011254	0.0134447	0.0180239
AK6	53.6154	43.1223	46.598	57.8621	59.923	89.1417
AK7	0.711537	1.17347	1.46044	0.646691	0.0282161	0.0363403
AK8	0.06096	0	0.0184287	0.0554044	0.0257984	0.0295773
AK9	0.486381	0.473205	0.772229	1.1418	1.32634	2.00844
AKAP1	24.9812	42.2925	35.1427	24.7711	14.7852	16.6943
AKAP10	6.63946	6.75783	6.86561	6.45734	7.19608	7.30088
AKAP11	5.40163	9.85403	10.2811	6.52169	6.79566	7.59037
AKAP12	0.0192588	0.0165584	0.00436495	0.013127	0.0146466	0.00700687
AKAP13	6.76932	8.47982	8.48657	6.369	9.11698	10.4752
AKAP14	0	0	0	0.396316	0.107381	0.211569
AKAP17A	0	0	0	0	0	0
AKAP2	4.65731	11.8668	6.09929	4.06277	15.9474	14.2155
AKAP3	0.28345	0.0711196	0.202585	0.281978	0.0865996	0.0903061
AKAP4	0	0	0	0	0	0
AKAP5	0.129172	0.204494	0.18967	0.134171	0.334827	0.1343
AKAP6	0.0455426	0.16098	0.185866	0.093132	0.023469	0.00552423
AKAP7	3.21358	2.84011	3.73617	3.01077	0.0343019	0.0746695
AKAP8	7.98647	11.7962	9.73098	9.57296	11.6155	10.3108
AKAP8L	26.5851	26.8408	32.625	28.6969	48.519	49.6207
AKAP9	6.39965	7.88629	9.07167	7.5422	3.15339	3.23452
AKIP1	25.9846	17.761	16.9864	20.5558	0.233894	0.179166
AKIRIN1	26.2353	31.8504	25.2249	30.4466	21.4602	26.2762
AKIRIN2	31.7153	31.3584	30.3456	39.619	43.2595	41.0529
AKNA	14.2227	10.7321	30.8559	19.4876	19.907	20.2792
AKNAD1	0	0	0	0	0	0
AKR1A1	122.332	79.6675	92.0998	107.178	137.562	119.489
AKR1B1	303.471	241.283	233.949	309.618	104.889	123.118
AKR1B10	0.0277655	0.0318302	0	0.0504701	0.052906	0.0404148
AKR1B15	0	0	0	0	0	0
AKR1C1	0	0	0	0.0298959	0	0
AKR1C2	0	0	0	0	0	0
AKR1C3	0	0	0	0	0	0
AKR1C4	0	0	0	0	0	0
AKR1C6P	0.0323974	0	0.029382	0.0294448	0	0
AKR1CL1	0	0	0	0	0	0
AKR1D1	0.0486443	0.0185818	0.0294069	0.0884308	0.116879	0.0235963
AKR1E2	0	0	0	0	0	0
AKR7A2	29.5742	22.7309	24.2816	28.4498	13.0508	15.2344
AKR7A2P1	0.0345203	0.039571	0.125189	0.0313642	0.0815197	0.0502309
AKR7A3	0.22363	0.42728	0.338025	0.372623	0.105561	0.162755
AKR7L	0.545859	0.378017	0.201548	0.166718	0.20566	0.205849
AKT1	47.0879	50.185	41.9134	29.7663	61.1711	51.3724
AKT1S1	8.65301	7.08262	6.62698	10.0461	19.0442	15.6464
AKT2	19.9608	21.6209	22.6315	18.3851	21.3281	16.0707
AKT3	6.77121	10.8878	16.4923	6.84909	0.150737	0.261721
AKTIP	7.44212	5.61348	7.04901	8.84778	4.01085	5.93953
ALAD	10.0155	7.98661	7.62429	7.94717	8.91793	6.85482
ALAS1	25.0966	23.4523	20.0608	25.1086	22.2231	21.8983
ALAS2	0	0	0	0.0410316	0.0542294	0.030927
ALB	0	0	0.0171567	0	0	0
ALCAM	2.20089	3.48727	4.13824	1.46821	11.1998	14.5082
ALDH16A1	22.9759	16.3158	17.0064	18.1748	7.6359	7.28701
ALDH18A1	36.9514	49.0372	41.5852	31.0192	49.3145	47.1492
ALDH1A1	0	0	0	0	0	0
ALDH1A2	0.0128684	0	0	0	0	0
ALDH1A3	0.352303	0.430804	0.415365	0.245483	0.176807	0.273496
ALDH1B1	11.3678	16.1547	11.2392	9.00814	18.3257	16.5467
ALDH1L1	0	0	0	0	0	0.0202129
ALDH1L1-AS1	0	0	0	0	0	0
ALDH1L1-AS2	0	0	0	0	0	0
ALDH1L2	0.0318121	0	0.0192302	0.028912	0.0108712	0.0077086
ALDH2	2.25416	0.190983	1.1456	4.67052	66.309	54.3777
ALDH3A1	0.0737974	0.0563989	0	0.0670711	0.258943	0.0716117
ALDH3A2	10.2587	16.6653	11.1372	8.22295	6.15421	5.60192
ALDH3B1	1.26579	1.17713	2.51914	2.10307	4.56753	3.46775
ALDH3B2	0	0.0773804	0.0612218	0.0153362	0.744297	1.44938
ALDH4A1	3.00093	3.30907	2.06451	2.51561	0	0
ALDH5A1	24.2936	41.6558	36.3108	33.8495	91.2386	63.7673
ALDH6A1	3.88207	4.90521	7.87924	4.98385	15.4353	14.1397
ALDH7A1	0	0.00975667	0.0154384	0	0	0.0123886
ALDH8A1	0.0528542	0.0605986	0.0159565	0.0320015	0.105219	0.821249
ALDH9A1	22.1352	19.7795	20.0444	20.4392	17.8208	23.693
ALDOA	592.976	532.774	345.475	443.706	1580.33	772.634
ALDOB	0	0.0199398	0	0.0158083	0.0188921	0
ALDOC	5.95634	6.18529	2.61619	6.8215	140.546	61.2726
ALG1	2.77681	2.43503	2.74388	3.60987	1.33495	1.44783
ALG10	1.75852	2.13722	1.84666	1.71843	1.17501	1.15474
ALG10B	3.7472	3.15113	3.29899	3.53025	3.07851	3.59633
ALG11	1.45681	4.88946	6.28686	1.57536	3.02876	4.0166
ALG12	6.36121	4.69822	8.24161	6.70456	7.06765	3.99418
ALG13	7.07853	6.7574	7.60543	6.81826	12.1519	17.6399
ALG14	10.7844	10.3892	8.75324	12.2725	4.05766	7.45303
ALG1L	4.8749	3.38075	4.93087	5.56022	2.56903	4.08515
ALG1L2	0.60631	0.289613	0.5957	0.459211	1.21249	0.588354
ALG1L9P	0.550597	0.595849	0.461887	0.571988	1.09412	0.900086
ALG2	11.203	9.87272	19.5637	15.3543	18.0493	17.5996
ALG3	23.5369	28.7545	25.1142	25.4746	45.0781	22.3642
ALG5	70.0056	45.8911	61.2739	69.6988	52.2915	61.9505
ALG6	8.34702	6.6871	5.06887	7.8414	4.5846	4.17425
ALG8	26.3247	24.6633	26.2136	30.8546	16.1955	27.7755
ALG9	1.97698	1.93002	2.35121	2.34862	3.10903	3.9627
ALK	0	0	0	0.00579522	0.0242695	0.00928125
ALKBH1	7.01218	6.51286	6.05037	7.95165	6.76052	10.9865
ALKBH2	62.0826	44.3409	35.5605	60.1895	19.0273	17.5451
ALKBH3	2.74653	3.99256	0.0513586	6.09901	0	0
ALKBH3-AS1	0	0	0	0	0	0
ALKBH4	11.4918	12.134	8.23195	10.6094	5.34911	4.78338
ALKBH5	15.6793	23.7924	20.9499	12.6077	63.9939	36.6378
ALKBH6	9.04281	4.85791	4.78251	11.077	11.7558	7.56157
ALKBH7	20.1654	13.6818	12.9077	19.8861	33.7563	19.4184
ALKBH8	2.54114	2.46586	2.59497	2.86421	2.66573	3.32021
ALLC	0.0935079	0	0.0565363	0.198301	0.0321918	0
ALMS1	2.7379	5.30899	4.35156	2.34476	1.42061	1.26059
ALMS1-IT1	0.645394	0.256111	0.202612	0.338409	0.499709	0.289053
ALMS1P	0.055691	0.0638439	0.126269	0.202462	0.0542373	0.202656
ALOX12	0.0717704	0.123416	0.244088	0.358762	0.450519	0.287285
ALOX12B	0	0	0	0	0.0910337	0.269282
ALOX12P2	0.0192179	0	0	0	0	0
ALOX15	0	0.0178653	0.0282668	0	0.0742978	0.0907343
ALOX15B	0.0168815	0	0	0.0979218	0.020849	0
ALOX15P1	0.165197	0.0946906	0	0.150142	1.51275	1.20229
ALOX5	0.212157	0.0939888	0	0.0321319	55.7834	43.1609
ALOX5AP	64.4213	23.9231	140.67	122.155	242.615	402.812
ALOXE3	0.0127568	0.0292518	0	0	0.217061	0.334295
ALPI	0	0	0	0	0	0
ALPK1	2.82859	2.52667	5.22406	4.30894	12.6938	11.6835
ALPK2	11.3882	12.637	45.047	13.6816	0.0359728	0.15855
ALPK3	0.0144298	0.0124067	0.00654337	0.00983605	0.176459	0.0997677
ALPL	0	0	0.0166005	0	0	0
ALPP	0.0580517	0	0.0394864	0.0527611	0.0191431	0.0211247
ALPPL2	0	0	0	0	0	0.0245657
ALS2	2.64412	3.18223	1.88753	3.64605	3.09053	2.93276
ALS2CL	0	0.0142003	0	0	0	0.0180302
ALS2CR11	0	0	0	0.0127681	0.00710448	0
ALS2CR12	0.024445	0.0560485	0.0221695	0.133308	0	0.0355821
ALX1	0	0	0.0321883	0	0	0
ALX3	0.940459	1.07814	0.74287	1.18562	0.817187	0.839011
ALX4	0	0	0	0	0	0
ALYREF	315.833	246.656	174.092	259.788	70.4813	55.1891
AMACR	3.26789	1.7831	1.88526	1.97953	2.78435	2.98155
AMBN	0.0644863	0.0246423	0.0194947	0.0976821	0.0692583	0.0625766
AMBP	1.19504	2.81207	1.36902	0.428734	0	0
AMBRA1	7.85096	8.75078	8.13577	7.26126	5.96878	6.01592
AMD1	27.5466	42.9186	32.9311	26.1578	39.4892	40.0237
AMDHD1	0.0200045	0.045866	0.199568	0.199995	0.180235	0.524125
AMDHD2	12.0622	8.03536	4.51795	12.4343	6.60329	2.97378
AMELX	0	0	0	0	0	0
AMELY	0	0	0	0	0	0
AMER1	0.999121	3.10814	2.5312	1.01038	1.44413	1.74106
AMER2	0.00396925	0.00455042	0.00359977	0.0108236	0	0
AMER3	0	0.0148455	0.0176178	0.0176555	0.0314743	0.00942234
AMFR	11.5283	13.8813	17.1949	8.93649	70.5982	61.2406
AMH	1.93375	0.851751	0.676296	2.04948	0	0.0310123
AMHR2	0.116661	0	0	0.0255643	0	0
AMICA1	5.00835	3.04065	3.1132	6.61166	4.41026	4.67664
AMIGO1	0.0340964	0.0781759	0.0927684	0.170439	0.087404	0.0496299
AMIGO2	0.0135404	0	0	0	0	0
AMIGO3	1.88493	2.19288	4.65992	2.1319	4.36371	3.31271
AMMECR1	10.7712	12.2479	12.6605	13.8596	22.482	32.9956
AMMECR1L	6.9016	8.22886	10.5566	8.5965	7.73238	11.9356
AMN	1.39973	0.556712	0.362699	1.71352	4.96334	1.2474
AMN1	3.71724	3.59798	2.88052	3.92829	5.16889	6.78813
AMOT	0.281736	0.311707	0.228779	0.239268	0	0
AMOTL1	1.23037	2.88143	1.75348	0.778772	3.05387	2.71193
AMOTL2	0	0	0	0	0	0
AMPD1	0.0352496	0.0404191	0.063981	0	0	0
AMPD2	10.8236	11.8529	13.038	13.0179	19.4353	11.1849
AMPD3	0.744329	0.62272	0.592374	0.843331	0.935503	1.11315
AMPH	0	0	0	0	0.0138377	0
AMT	0.956913	0.169463	0.178	1.63883	1.03017	1.1953
AMTN	0	0	0	0	0	0
AMY1A	0	0	0	0	0	0
AMY1B	0	0	0	0	0	0
AMY1C	0	0	0	0	0	0
AMY2A	0.0270654	0	0.0245463	0.0245988	0	0
AMY2B	1.34222	0.464648	0.50951	1.12604	0.563893	1.28794
AMZ1	0.841841	0.576642	1.07031	0.734015	0	0.0140829
AMZ2	75.1589	61.1461	61.2938	85.8728	93.1196	84.4243
AMZ2P1	5.41879	3.55757	3.68041	6.29177	6.60635	7.26203
ANAPC1	12.3196	16.9054	12.4154	10.9963	10.2505	10.2768
ANAPC10	14.8965	9.63358	12.038	17.2924	10.0805	16.4012
ANAPC11	130.125	95.1719	65.8543	115.946	73.2702	31.2712
ANAPC13	33.2607	33.2087	32.4656	34.9318	50.9128	59.3647
ANAPC15	73.3597	58.4256	37.2434	65.9221	31.0275	38.216
ANAPC16	36.2463	24.4909	51.4475	41.1199	47.7903	63.7076
ANAPC1P1	0.0493289	0	0.0671062	0.0672498	0.0251482	0.071802
ANAPC2	14.3537	12.7096	9.70358	10.8924	9.71749	5.92754
ANAPC4	13.6044	11.8843	7.8946	13.9298	6.09732	5.42494
ANAPC5	163.204	162.547	126.51	137.136	78.7843	63.4281
ANAPC7	48.9417	43.8305	39.5607	51.2174	17.5146	18.767
ANG	2.31617	2.55175	5.21715	1.1089	2.63996	3.4467
ANGEL1	5.35148	9.89978	8.34316	4.59406	9.29086	7.89029
ANGEL2	6.11226	6.49874	7.61719	7.04082	5.48656	7.26431
ANGPT1	0	0	0	0	0	0
ANGPT2	0.0551249	0.0180578	0.0428571	0.0214736	0.0505098	0.0458561
ANGPT4	0	0	0	0	0	0.0655288
ANGPTL1	0.0578211	0.0132572	0	0.0315309	0	0.0168326
ANGPTL2	0	0	0	0	0.0139631	0
ANGPTL3	0	0	0.0127596	0.012787	0.0140562	0.0204787
ANGPTL4	0.0730573	0.195428	0.103033	0	0	0
ANGPTL5	0	0	0	0	0	0
ANGPTL6	2.08092	1.60824	1.7388	1.65752	20.2729	11.299
ANGPTL7	0	0.0212399	0.0168031	0.016839	0	0
ANHX	0	0	0	0	0	0
ANK1	0.20493	0.348186	0.286621	0.500476	0.502502	1.01185
ANK2	0.139009	0.182843	0.220631	0.571968	1.39735	1.43527
ANK3	0.0275976	0	0	0.0269078	0.0235978	0.168772
ANKAR	0.0550531	0.0420751	0.016643	0.0500358	0.0696137	0.0801342
ANKDD1A	1.44863	1.31028	1.24148	1.17166	0.510664	0.735105
ANKDD1B	0.213981	0	0.07464	0.209439	0.203916	0.21563
ANKEF1	0.530042	1.05933	1.69829	0.978167	0	0
ANKFN1	0	0.0199398	0	0.0316166	0	0
ANKFY1	6.24008	6.94039	6.86248	5.57019	3.91571	4.48694
ANKH	4.24955	7.04731	5.54453	3.54187	2.49446	3.2685
ANKHD1	9.71127	17.0231	17.2898	11.3781	29.8659	20.2852
ANKHD1-EIF4EBP3	1.8135	5.87985	9.23376	1.79597	1.85335	5.74896
ANKIB1	4.97801	9.86811	8.68344	4.5602	3.46881	3.264
ANKK1	0	0	0	0.0150175	0.0225648	0
ANKLE1	14.3756	17.3065	10.9175	12.119	15.8427	14.1739
ANKLE2	20.3083	25.7048	23.3995	20.7976	16.9789	15.0826
ANKMY1	6.07767	4.7011	6.70656	6.78879	6.23602	4.21042
ANKMY2	6.77288	3.84451	6.63448	6.93255	5.53234	8.01598
ANKRA2	7.09396	4.4662	5.08015	6.04228	6.59562	6.06571
ANKRD1	0	0.0250321	0	0	0	0
ANKRD10	38.7428	27.8388	23.119	33.6036	13.8972	14.6098
ANKRD11	17.7971	16.5347	22.8169	20.024	21.1436	21.592
ANKRD12	6.58361	11.6113	11.2711	4.80756	2.58888	2.02211
ANKRD13A	18.2803	21.0283	28.114	17.6954	49.8833	45.1979
ANKRD13B	5.87071	7.4166	4.2854	4.79146	9.71562	6.66949
ANKRD13C	3.02781	3.9009	3.38117	2.75187	2.50183	3.12006
ANKRD13D	13.9343	10.3067	9.99668	11.5415	9.46291	8.51396
ANKRD16	5.05346	3.92286	3.77131	4.52204	2.46875	1.49321
ANKRD17	7.11537	16.9972	15.7813	7.04572	11.5619	12.3849
ANKRD18A	0	0.0125369	0	0	0.270654	0.350198
ANKRD18B	0	0	0.00987611	0	0	0
ANKRD18DP	0.201067	0.0493933	0.156302	0.404644	0	0
ANKRD19P	0.330799	0.273886	0.166672	0.283949	0.145687	0.133751
ANKRD2	0	0	0	0.0291233	0	0
ANKRD20A1	0	0	0	0	0.0262771	0
ANKRD20A11P	0.0436739	0	0.0396089	0	0	0.0635708
ANKRD20A12P	0.125484	0.690503	0.136566	0.182477	0.0274322	0.109591
ANKRD20A19P	0.0790007	0	0.100307	0.308744	0.0185941	0.0229983
ANKRD20A2	0	0	0	0	0	0
ANKRD20A3	0	0	0	0	0	0
ANKRD20A4	0	0	0	0	0	0
ANKRD20A5P	0.0330981	0	0	0.0401089	0.101845	0.192707
ANKRD20A8P	0	0	0	0	0.0242411	0.0324608
ANKRD20A9P	0.265827	0.241897	0.25797	0.301766	0.254434	0.320687
ANKRD22	0.0102269	0	0.01855	0	0.0106458	0.014886
ANKRD23	0.780114	0.894319	0.44219	0.635162	0.712506	0.449476
ANKRD24	0.0910065	0.208659	0.27512	0.229757	1.13432	0.780084
ANKRD26	1.99879	2.50051	2.35116	2.48487	0.711968	1.0609
ANKRD26P1	0	0	0	0.00593426	0	0.0380157
ANKRD26P3	0.65839	0.704458	0.308507	0.787877	0.931521	0.654865
ANKRD27	15.5899	22.5019	13.6439	12.276	32.0648	22.732
ANKRD28	12.1089	14.2926	16.4368	16.2573	14.8342	25.3186
ANKRD29	0.261517	0.0428288	0.321881	0.237683	0	0
ANKRD30A	0	0	0	0	0.0281139	0.0133907
ANKRD30B	0.00875759	0	0	0	0	0
ANKRD30BL	0.025377	0	0	0.0230643	0.0374427	0
ANKRD30BP2	0.0120248	0.0275703	0.0218111	0.0327867	0.181151	0.140024
ANKRD30BP3	0	0	0	0	0	0
ANKRD31	0.00662671	0	0	0	0.033448	0.0289371
ANKRD32	5.32219	6.48191	3.89448	5.00261	5.14921	6.06345
ANKRD33	0	0	0	0	0	0
ANKRD33B	1.59176	2.78086	3.70115	1.58905	2.26103	2.26763
ANKRD34A	0.12476	0.156005	0.236551	0.113427	2.93909	3.71405
ANKRD34B	0	0	0	0	0	0
ANKRD34C	0.00740366	0.00848752	0.100718	0	0.113905	0.53883
ANKRD35	0	0	0	0	0.034344	0
ANKRD36	0.599079	0.628332	0.462399	0.41705	0.205488	0.19481
ANKRD36B	0.895659	0.674303	0.406147	0.947679	0.247678	0.165395
ANKRD36BP1	1.15055	6.24498	6.11169	1.28044	2.6628	2.4608
ANKRD36BP2	8.05404	3.94875	6.47748	12.131	1.37821	0.626716
ANKRD37	2.54154	2.85291	2.44916	4.13859	1.21641	1.15616
ANKRD39	14.8151	11.1736	13.2846	13.6168	8.33926	6.80985
ANKRD40	13.3926	21.0855	20.2611	12.7301	9.0868	10.7685
ANKRD42	0.360585	0.375794	0.327023	0.55117	0.834632	1.14515
ANKRD44	2.81659	4.11508	4.05153	3.99674	7.66767	5.15441
ANKRD44-IT1	0.0446839	0	0	0	0	0.0650409
ANKRD45	0.0626641	0.0179595	0.0284158	0.0711914	0.369092	0.36485
ANKRD46	7.29026	7.17161	7.58928	5.93473	10.6765	11.862
ANKRD49	7.58891	4.58438	4.1213	6.54623	9.08396	12.2038
ANKRD50	1.05645	1.95408	1.12985	0.854881	1.69984	1.55369
ANKRD52	5.40927	8.00437	7.89156	4.60461	3.23773	4.1398
ANKRD53	0.0216003	0	0.0195894	0.0196316	0.03613	0
ANKRD54	11.2086	7.60827	8.39754	11.3879	8.25438	6.54074
ANKRD55	0.100997	0.0192971	0	0.0611951	0	0
ANKRD6	0.0649942	0.0372545	0.0625157	0.0147677	1.81553	1.59419
ANKRD61	0.158532	0.581568	0.690125	0.115267	0	0.369208
ANKRD62	0.110933	0.0684776	0.0309561	0.0232668	0.0280906	0.0248417
ANKRD62P1-PARP4P3	0	0	0	0.0263323	0.0309357	0
ANKRD63	0	0	0	0	0	0
ANKRD65	17.2083	12.4923	15.6302	17.6852	1.3623	2.26362
ANKRD66	0	0	0	0	0	0
ANKRD7	0.301693	0.115287	0.121606	0.578862	0	0
ANKRD9	0.108719	0.0311586	0	0.0988104	0.694596	0.276935
ANKS1A	3.04926	4.67048	5.09754	3.06278	4.3566	3.03827
ANKS1B	1.90991	1.25466	1.07042	2.0284	1.31544	2.12406
ANKS3	4.22363	2.72045	2.88128	6.04406	1.59606	0.959886
ANKS4B	0.0143034	0.0491922	0.0259443	0.0909992	0	0
ANKS6	2.15973	3.5607	2.88253	1.77066	1.02567	1.23964
ANKUB1	0	0	0	0	0	0
ANKZF1	21.3384	15.7848	13.1248	22.4428	22.147	12.6932
ANLN	9.45094	17.0998	14.3658	9.60459	10.057	8.30633
ANO1	0	0.0130653	0	0	0	0
ANO1-AS2	0	0	0	0	0	0
ANO10	0.019717	0	0.015951	0.0537631	0	0.14351
ANO2	0	0	0	0	0	0.0160411
ANO3	0	0.00772937	0	0	0	0
ANO4	0	0	0	0	0	0
ANO5	0	0	0	0	0	0
ANO6	11.4441	21.3901	17.8394	8.24183	11.458	10.036
ANO7	0.147735	0.13549	0.0803904	0.0716111	0.110789	0.0573438
ANO8	1.32153	1.80677	1.53589	1.25447	1.97204	1.23965
ANO9	4.3119	2.23934	1.41725	5.26031	3.8314	3.09603
ANP32A	178.633	171.074	151.051	161.39	104.122	141.261
ANP32A-IT1	0.188403	0.158388	0.136694	0.171233	0.0933856	0.146259
ANP32AP1	0.0723874	0.0829846	0.1313	0.131581	0	0
ANP32B	385.318	297.037	316.686	394.782	374.186	395.435
ANP32C	0	0	0.0699751	0	0	0.112307
ANP32D	1.40916	0.692336	0.912854	0.914808	0.294939	0.586039
ANP32E	125.287	149.494	154.577	104.357	52.5107	64.1546
ANPEP	0	0.012857	0.0101713	0	0.0547786	0.0979475
ANTXR1	0	0.0077878	0.00616099	0	0	0
ANTXR2	0.049681	0.0316409	0.0550696	0.0652216	0.116901	0.298295
ANTXRL	0	0	0	0	0.131109	0.108132
ANTXRLP1	0	0.0567332	0	0.0899575	2.23638	1.52212
ANXA1	1.1967	4.00443	4.66391	14.7272	0	0
ANXA10	0	0	0	0	0	0
ANXA11	44.9577	42.2234	36.0606	40.7536	68.816	53.4921
ANXA13	0	0	0	0	0	0.0444343
ANXA2	139.335	117.021	108.212	76.9366	34.7545	43.3153
ANXA2P1	0.135734	0.116704	0	0	0.107044	0.0987858
ANXA2P2	0	0.120186	0	0	0	0
ANXA2P3	0	0	0	0	0	0
ANXA2R	5.09518	2.4616	2.4755	2.44772	4.11117	4.82069
ANXA3	0	0	0	0	0	0
ANXA4	6.12235	6.21847	5.60676	4.02376	0.238266	0.232223
ANXA5	115.256	110.976	128.901	96.4423	24.8762	43.3122
ANXA6	22.8574	25.2535	28.0692	26.4399	63.8422	47.9953
ANXA7	53.2914	53.2729	52.9757	48.1563	40.424	38.0293
ANXA8	0	0	0	0	0	0
ANXA8L1	0	0	0	0	0	0
ANXA9	3.86491	0.875202	11.2079	4.6402	2.4099	2.53503
AOAH	0	0.020719	0	0.0492841	0.0376955	0.026308
AOAH-IT1	0	0	0	0	0	0
AOC1	0	0	0	0	0.115706	0.245765
AOC2	0.219863	0.324069	0.242124	0.199825	0.655397	0.868634
AOC3	0.0529429	0.120352	0.112014	0.176411	0.340769	0.436334
AOC4P	0.0206788	0.0237061	0	0	0.0270251	0.0601992
AOX1	0.277861	0.0562127	0.0741172	0.0965586	0.62664	0.844583
AOX2P	0.295688	0.125657	0.0398631	0.159253	0.591966	0.255054
AP1AR	13.793	12.3218	15.7971	14.7521	28.0127	34.0744
AP1B1	33.3195	31.5631	30.0528	33.3966	23.0751	27.9269
AP1B1P1	0	0	0	0	0	0.0903104
AP1G1	7.3857	11.4663	12.8515	8.60782	9.88834	12.6728
AP1G2	13.3952	7.97853	10.3613	14.4871	8.79706	9.182
AP1M1	27.5803	28.3017	23.9415	26.4136	28.4834	23.9999
AP1M2	0	0	0	0	0.0590244	0.0363652
AP1S1	96.5377	85.0905	83.4473	80.7012	65.5966	63.7736
AP1S2	6.2831	9.77839	10.4358	4.46547	16.5651	15.6857
AP1S3	0.702965	1.3218	0.479886	0.628424	8.19771	6.51739
AP2A1	16.4227	18.2354	17.0205	15.7428	23.5299	17.8592
AP2A2	10.5623	10.9623	12.2481	8.94353	11.7417	13.6027
AP2B1	16.0318	22.6108	22.4858	15.4724	23.4345	22.3554
AP2M1	109	94.7468	87.3885	91.7183	84.8593	81.5661
AP2S1	79.2719	60.4843	37.159	62.2829	62.0044	41.2509
AP3B1	18.0785	21.1874	20.0315	17.3839	10.4456	13.1793
AP3B2	0.328846	0.238732	0.368177	0.906079	0.179217	0.311614
AP3D1	16.4482	19.96	28.8582	18.8256	38.2882	31.6846
AP3M1	17.0362	19.709	20.806	17.5583	11.2442	15.5203
AP3M2	5.35416	4.35641	6.27552	5.26799	0.0229343	0.198131
AP3S1	34.5183	33.6093	36.7007	31.6962	215.907	254.435
AP3S2	7.62473	6.50419	9.33426	8.65688	9.01561	12.4114
AP4B1	10.9802	7.84773	6.79496	12.4836	6.86912	7.0398
AP4B1-AS1	0.25261	0.434385	0.206188	0.344381	0.337187	0.257385
AP4E1	2.83587	3.69473	4.30164	3.38119	1.74256	2.85772
AP4M1	25.6886	19.8636	19.0846	19.8432	8.6998	5.34169
AP4S1	1.06619	0.593885	1.49721	1.68967	1.27999	2.11922
AP5B1	4.07574	5.55975	5.12228	3.36354	5.10937	5.43084
AP5M1	13.1327	12.5515	10.5358	10.7942	8.29036	9.63188
AP5S1	4.43311	3.48151	3.31984	4.30618	5.06629	3.73838
AP5Z1	9.28548	3.40935	5.33498	10.25	5.22591	3.3022
APAF1	1.30793	3.24528	2.68844	1.48806	3.53831	3.76017
APBA1	0	0	0	0	0.0137206	0
APBA2	1.00116	1.55206	0.959575	0.95129	0	0
APBA3	8.86109	5.87277	7.56993	8.48497	7.619	3.74275
APBB1	0.0226905	0.026013	0.0823251	0.0206223	0.264477	0.165165
APBB1IP	88.9558	78.4142	63.9646	81.4695	52.9027	37.1105
APBB2	0.170912	0.0391864	0.0361675	0.0724898	3.66157	4.84885
APBB3	5.53592	1.74736	1.92037	8.74485	2.93431	1.75162
APC	1.13074	2.41085	1.51684	1.12121	3.39762	3.37052
APC2	0.101017	0.106897	0.172658	0.0953417	0.779492	0.418492
APCDD1	0.0983414	0	0.0148647	0.0148965	1.72743	1.38372
APCDD1L	0	0	0	0	0	0
APCDD1L-AS1	0	0	0	0	0	0
APCS	0	0	0	0	0	0
APEH	45.2003	45.3294	31.1395	37.2713	39.4653	26.5637
APELA	0	0	0	0	0	0
APEX1	220.05	224.403	177.371	202.052	159.192	92.2416
APEX2	20.2283	21.6138	13.9335	13.6399	21.449	11.0672
APH1A	126.678	112.715	105.048	125.313	91.4097	87.8771
APH1B	5.00247	4.83684	6.2563	5.55518	14.7442	14.6893
API5	45.0914	58.0996	48.1755	39.5428	22.0926	28.5007
APIP	43.7655	42.7809	33.583	37.7799	24.888	26.373
APITD1	22.6612	17.1382	14.1475	19.7259	6.81396	5.56142
APITD1-CORT	1.42638	1.15119	0.714825	1.1513	0.947631	0.948572
APLF	1.59043	1.16689	1.88473	2.23568	0.602296	1.79026
APLN	0.588674	1.203	0.197304	0.151203	0	0
APLNR	0	0	0	0	0.0547068	0
APLP1	7.95952	7.89869	17.3536	8.20494	0.0258904	0.0250638
APLP2	15.6026	24.7434	23.1315	14.9314	42.8114	47.2866
APMAP	22.5146	29.501	32.4793	24.8687	43.6812	54.8893
APOA1	0	0	0	0.050693	0	0
APOA1BP	108.03	81.5645	76.3384	92.2848	37.3046	41.0446
APOA2	0	0	0	0	0	0.209211
APOA4	0	0	0	0	0	0
APOA5	0	0	0	0	0	0
APOB	0	0	0	0.00252385	0	0
APOBEC1	0	0	0	0	0	0
APOBEC2	0.216221	0.123937	0.318655	0.0982576	0.436312	0.708134
APOBEC3A	0.162939	0.0373594	0.118222	0.177709	0.0399479	0
APOBEC3A_B	0	0	0	0	0	0
APOBEC3B	20.8086	20.3604	16.9481	11.0069	1.762	0.849002
APOBEC3B-AS1	3.18248	4.44925	3.09746	1.76369	0.284692	0.338953
APOBEC3C	43.5628	74.078	57.8678	30.2768	38.0667	25.6745
APOBEC3D	2.82423	2.48608	2.89677	1.72651	2.33054	2.78953
APOBEC3F	3.51378	3.98991	4.34832	2.19751	2.88661	3.67337
APOBEC3G	28.0502	24.7902	26.7081	21.0329	10.5267	11.8381
APOBEC3H	3.91644	5.52561	5.1259	3.71317	0.0572116	0.133509
APOBEC4	0	0	0	0	0	0
APOBR	0.258512	0.13583	0.214913	0.391587	4.8311	4.02937
APOC1	0.601778	0	0	0.410201	7.12521	11.3872
APOC1P1	1.53903	0.415136	1.14947	0.493682	0.612745	0.790652
APOC2	0.0736273	0	0	0.0152923	1.14349	2.03627
APOC3	0	0	0	0	0	0
APOC4	0.0940558	0.178709	0.34121	0.972973	2.49925	2.05361
APOC4-APOC2	7.70612e-07	0.0366079	0	0.0516569	0.146818	0
APOD	0.0834799	0.095701	0.113565	0.265552	0	0
APOE	0.27721	0.226994	0.0718308	0.215954	2.36188	1.38343
APOF	0.130132	0	0	0.0946181	0.028567	0
APOH	0	0	0	0	0	0
APOL1	1.52619	3.10482	2.03905	0.903962	0.498533	0.803948
APOL2	5.82777	7.96791	6.88741	4.39637	3.94655	6.10375
APOL3	8.51049	15.6385	11.9123	4.59733	0.204975	0.380896
APOL4	0.677804	0.395845	0.614716	0.674148	0.956209	1.76843
APOL5	0	0	0	0	0.321998	0.547524
APOL6	1.85551	2.06025	2.27902	1.54499	2.1425	5.15254
APOLD1	1.71368	2.29414	4.17582	1.9069	0.898526	1.20336
APOM	0	0	0	0	0	0
APOO	26.0142	23.8223	15.4559	22.9857	5.57355	6.58321
APOOL	3.11619	4.15246	4.39312	3.17991	6.53397	7.89509
APOOP5	0	0	0	0	0	0
APOPT1	28.4538	19.3395	19.1756	29.8811	24.4809	28.9754
APP	54.6414	75.8193	113.054	47.0798	0.210875	0.0741095
APPBP2	5.80193	7.02401	8.19592	6.71593	5.73141	8.31072
APPL1	10.8233	17.1205	16.268	10.5027	19.07	15.3314
APPL2	3.88265	3.51398	2.82628	3.69254	4.61779	3.05942
APRT	245.82	173.103	170.411	251.863	106.249	116.385
APTR	5.14156	3.52157	3.67507	5.366	5.92205	3.80539
APTX	24.1215	21.229	18.7132	24.1012	13.3456	18.3002
AQP1	0.173294	0.135841	0.235762	0.220475	0.0342288	0.0252188
AQP10	0	0	0	0	0	0
AQP11	0.317279	0.22733	0.0539528	0.522659	0.0766653	0.028864
AQP12A	0	0	0	0	0	0
AQP12B	0	0	0	0	0	0
AQP2	0	0	0	0	0	0
AQP3	0	0	0	0	0.772609	2.12607
AQP4	0	0	0	0	0	0
AQP4-AS1	0.0353275	0.0202497	0.0480591	0.0642159	0.0373997	0.102844
AQP5	0	0	0	0	0	0
AQP6	0.0630989	0.0180841	0.0572259	0.0573484	0.0859458	0.137768
AQP7	0	0	0	0	0.130056	0
AQP7P1	0	0	0	0	0	0
AQP7P3	0	0.13637	0.215767	0	0	0
AQP8	0	0	0	0	0.0464083	0
AQP9	0	0	0	0	0	0
AQPEP	0.00874966	0.0200611	0.0238058	0.00795225	2.18091	4.72499
AQR	9.20208	16.1373	11.8391	8.30581	8.78067	8.2835
AR	0	0	0	0	0	0
ARAF	18.4492	15.358	15.0094	18.3743	17.2714	13.433
ARAP1	12.9202	13.9071	11.9873	12.0423	36.1187	20.8347
ARAP2	0.836863	1.9497	2.09084	1.05992	1.11981	1.47746
ARAP3	0	0	0	0	0	0
ARC	0	0.0161464	0	0	0	0
ARCN1	18.9679	26.7046	45.5561	21.9027	94.4382	129.959
AREG	0	0	0	0	0	0
AREL1	5.25766	8.99454	7.79111	5.33476	6.49119	9.35954
ARF1	168.275	194.567	271.151	156.026	497.497	304.67
ARF3	56.7829	80.8744	76.705	55.6126	53.0499	56.4234
ARF4	40.7629	46.0092	100.82	47.339	179.512	220.523
ARF5	191.177	134.569	124.3	181.473	105.361	95.617
ARF6	35.3466	38.6114	38.072	35.793	36.7681	43.7233
ARFGAP1	19.0287	12.2951	15.1916	17.5601	27.1472	29.2629
ARFGAP2	36.6252	20.8794	26.9839	38.2992	42.1723	25.7122
ARFGAP3	22.1966	17.8302	68.5283	29.6966	27.7715	56.405
ARFGEF1	5.64758	8.36745	10.1091	5.8733	8.60017	12.507
ARFGEF2	4.4839	7.74824	9.08502	4.73384	5.89784	5.75318
ARFIP1	12.5213	11.303	14.5443	13.3242	10.4898	13.1631
ARFIP2	7.80243	7.72061	9.23642	8.24361	15.1474	17.8741
ARFRP1	28.58	10.9431	19.2157	28.5896	10.739	13.2602
ARG1	0.030481	0.139773	0	0	0	0
ARG2	1.74094	2.34507	5.15115	2.76898	7.51156	8.67919
ARGFX	0.0954054	0.0638006	0.0432627	0.108388	0.0832239	0.0347175
ARGFXP2	0	0	0	0.0702567	0	0
ARGLU1	81.1958	61.234	58.095	74.5907	31.8391	38.5107
ARHGAP1	9.88245	12.6138	13.7953	8.48341	12.9858	8.57181
ARHGAP10	0.298125	0	0.172058	0.22169	0.863836	1.55825
ARHGAP11A	15.394	21.9995	16.7735	15.6571	19.5446	15.2328
ARHGAP11B	1.5689	2.50711	2.45768	1.03703	2.34636	1.93764
ARHGAP12	2.28728	3.7095	3.58053	2.45289	4.2927	4.69774
ARHGAP15	55.451	58.2975	47.9004	54.8024	53.1029	43.5222
ARHGAP17	25.9595	39.6383	25.6904	26.1355	19.7583	17.881
ARHGAP18	3.40146	4.63896	4.99961	4.72248	1.47535	1.86093
ARHGAP19	14.4974	16.5853	14.4893	13.3499	13.1542	18.8593
ARHGAP19-SLIT1	0.145749	0.367365	0.199215	0.0306474	0	0
ARHGAP20	0	0	0	0	0	0
ARHGAP21	0.34967	0	0.156045	0.0302669	3.80095	3.91828
ARHGAP22	0	0	0	0	0	0
ARHGAP23	6.06613	4.32791	10.3883	6.50506	5.41031	5.60367
ARHGAP24	1.30978	1.18866	1.56427	1.93762	0.0736089	0.147802
ARHGAP25	5.74435	5.84205	3.90278	4.1706	11.5933	12.7586
ARHGAP26	0.0356495	0.0306509	0.0687064	0.0769541	0.0230613	0.0843256
ARHGAP26-AS1	0	0	0	0	0	0
ARHGAP27	0	0	0	0	0	0
ARHGAP28	0	0	0	0	0	0
ARHGAP29	0	0	0	0	0	0
ARHGAP30	38.4755	47.1193	36.2026	38.9388	32.8177	28.565
ARHGAP31	0.142318	0.118145	0.0578598	0.0267617	0.350067	0.442884
ARHGAP32	0.761201	1.14933	1.02245	0.513161	0	0
ARHGAP33	4.46254	2.29979	2.34777	4.92582	4.10238	2.67246
ARHGAP35	3.68488	7.39258	7.97133	3.70095	7.71175	8.9653
ARHGAP36	0	0	0	0	0	0
ARHGAP39	0.492968	0.484403	0.53934	0.398259	1.01496	1.37816
ARHGAP4	25.884	20.6857	16.6207	29.1148	29.8039	17.027
ARHGAP40	0	0	0.013307	0.0133355	0.0160985	0
ARHGAP42	0.662815	1.36383	0.932511	0.764596	0.129797	0.210272
ARHGAP44	2.81366	3.6192	1.99817	1.6297	5.32055	3.20699
ARHGAP5	3.35129	6.89106	7.03292	3.74787	1.55353	2.36982
ARHGAP5-AS1	1.47137	1.48107	0.976408	1.40251	0	0.0522366
ARHGAP6	0.0104622	0	0	0.0475742	0.0144932	0.0304738
ARHGAP8	0.29772	0.192863	0.158847	0.477451	0.037243	0.147948
ARHGAP9	5.17001	3.0734	3.06577	8.68814	26.3197	18.0849
ARHGDIA	210.662	274.172	239.986	187.748	124.679	101.109
ARHGDIB	372.988	412.968	198.127	263.705	694.69	560.48
ARHGDIG	0	0	0	0	0.409281	0
ARHGEF1	27.9046	21.6832	18.7541	25.9768	25.6274	13.3908
ARHGEF10	0.0215224	0	0.0390383	0.0391219	0.0627691	0.0313275
ARHGEF10L	1.1336	1.48521	1.14904	0.692633	0	0.0138642
ARHGEF11	2.66068	2.31063	1.14911	2.24163	0.00651272	0.0428401
ARHGEF12	1.60758	3.65546	4.00804	1.95666	9.13899	11.114
ARHGEF15	0	0	0	0	0	0
ARHGEF16	0.0286281	0.0328191	0.0389452	0.169124	0	0
ARHGEF17	0.990423	1.65363	1.10552	0.660117	0.284156	0.347472
ARHGEF18	14.6313	16.4553	8.50399	10.6368	9.38081	8.3551
ARHGEF19	9.07027	4.39136	4.98774	9.13888	3.32494	2.60864
ARHGEF2	34.9576	57.5067	41.2104	33.9675	36.0888	22.999
ARHGEF25	0.850836	0.671921	0.651606	0.618589	1.09529	1.43105
ARHGEF26	0	0	0.00712941	0	2.3839	2.85193
ARHGEF26-AS1	0.355163	0.555214	0.629569	0.454847	0.557919	0.540465
ARHGEF28	0	0	0	0	0	0.0111922
ARHGEF3	10.2401	14.1133	10.4142	9.18821	3.70012	4.9131
ARHGEF3-AS1	0	0	0	0	0	0
ARHGEF33	0	0	0	0	0	0
ARHGEF34P	0	0	0	0	0	0.0140636
ARHGEF35	0	0	0	0	0	0
ARHGEF37	0	0.00950547	0.0225596	0.0150719	0.0441223	0.0362073
ARHGEF38	0	0.00843581	0.00667364	0.00668792	0.00721152	0
ARHGEF38-IT1	0	0	0	0	0	0
ARHGEF39	5.47298	4.05832	3.34845	5.35911	3.5106	2.54481
ARHGEF4	0.0223891	0	0	0	1.75878	1.53481
ARHGEF40	1.28005	1.11146	1.56538	1.09498	0.904778	2.564
ARHGEF5	0	0	0	0	0.015361	0.0745225
ARHGEF6	7.44711	11.9838	15.4317	9.02223	18.5082	21.4576
ARHGEF7	16.9351	19.2306	19.6976	17.6326	19.1399	22.9373
ARHGEF7-AS1	0.179904	0	0	0	0	0
ARHGEF9	2.70195	4.15871	4.18509	2.89463	5.71756	4.48244
ARHGEF9-IT1	0.203414	0	0	0	0	0
ARID1A	7.92986	10.8267	12.0376	8.38414	13.4173	15.3751
ARID1B	6.77911	11.2895	12.8248	6.32205	7.13851	6.90966
ARID2	6.56275	12.6554	10.593	5.33544	4.09313	4.73885
ARID3A	7.19274	18.2766	16.826	8.30294	17.122	14.5711
ARID3B	6.74917	6.65071	10.6357	7.09116	1.61722	1.26805
ARID3C	0.112031	0.0428106	0.270943	0	1.16227	0.543566
ARID4A	4.7552	6.33769	8.64917	6.62377	7.47524	9.38573
ARID4B	6.23256	10.7493	14.1073	7.35482	7.14856	8.98378
ARID5A	24.749	23.9237	18.4536	19.0194	4.80748	5.22658
ARID5B	2.46435	1.89131	1.90676	2.44784	7.96189	9.0297
ARIH1	12.1907	15.7661	17.1257	11.8591	16.7041	21.6678
ARIH2	23.8917	34.2223	31.825	24.4547	22.7566	26.9461
ARIH2OS	1.13675	0.444984	0.528045	1.28514	1.18456	0.76678
ARL1	11.6098	13.5894	18.4464	10.6685	10.6567	15.0275
ARL10	0	0.0402601	0	0.0797957	0	0
ARL11	1.65197	0.872152	1.46864	1.59032	11.3586	10.963
ARL13A	0.0417377	0	0.0378529	0	0	0
ARL13B	3.18465	2.96707	3.75257	3.31743	1.04321	2.48852
ARL14	0	0	0	0	0	0
ARL14EP	24.5568	31.6884	30.5081	24.6516	42.5619	43.1806
ARL14EPL	0.0882575	0	0.320171	0.481284	0.451797	1.54159
ARL15	1.69361	3.45596	2.33468	1.72398	1.78632	2.12006
ARL16	48.2846	26.02	28.9024	48.2621	18.7386	23.1095
ARL17A	0.174243	0.0437191	0.0276692	0.109839	0.185786	0.209217
ARL17B	0	0	0	0	0	0
ARL2	31.529	21.3561	23.9872	26.7669	44.0637	37.5893
ARL2-SNX15	0	0	0	0	0	0
ARL2BP	33.5322	30.2388	39.2849	30.717	49.8714	62.309
ARL3	8.65619	8.34195	7.64994	9.03495	8.87224	11.8334
ARL4A	9.10262	10.4251	9.32245	7.50814	0.0446228	0.018708
ARL4C	2.55593	4.60752	1.71599	1.11753	0.101465	0.192247
ARL4D	2.23893	0.834178	0.659925	1.57704	0.0668492	0.0814735
ARL5A	15.2649	25.325	15.0501	13.2596	26.6144	19.054
ARL5B	3.65354	9.97363	9.53661	3.56961	9.60184	8.50881
ARL5C	0	0	0	0	0	0.0763388
ARL6	1.92649	1.8466	1.89412	1.52978	1.86639	1.90031
ARL6IP1	72.2876	88.2687	97.803	65.7849	190.478	155.987
ARL6IP4	234.885	161.954	153.783	227.351	90.6929	113.339
ARL6IP5	42.1439	46.6555	53.5972	45.8249	34.5908	33.8589
ARL6IP6	32.5329	32.3928	31.7362	24.3619	18.3851	19.1779
ARL8A	19.4339	21.2764	23.0668	22.1888	17.9691	24.3626
ARL8B	24.0142	24.2319	25.7744	28.6714	44.4107	58.6824
ARL9	0.0611607	0	0	0	0	0.0890241
ARMC1	20.6373	24.838	18.5875	19.011	16.2803	10.2282
ARMC10	25.9971	26.8223	28.8068	24.3571	19.4144	17.9685
ARMC12	0.382672	0.330311	0.646315	0.413277	1.52733	1.48437
ARMC2	0.404858	0.715005	0.327481	0.298347	0.231855	0.208583
ARMC2-AS1	0	0.086396	0	0	0	0
ARMC3	0	0	0	0	0	0
ARMC4	0.0652565	0.0187024	0.0295913	0.0593093	0.112246	0.0237465
ARMC5	3.36556	2.38638	2.0419	3.14755	4.92091	3.65726
ARMC6	36.7215	35.5178	19.6382	29.9137	23.9388	15.3298
ARMC7	6.23365	5.02541	5.45284	6.39658	5.08462	4.50751
ARMC8	10.54	11.6968	10.4719	10.7929	6.95873	8.67817
ARMC9	3.25027	2.70369	2.38298	3.84961	5.24579	6.21355
ARMCX1	0	0	0	0	0	0
ARMCX2	0	0	0	0	0	0
ARMCX3	6.64221	6.43108	18.9771	7.88607	0.129699	0.162578
ARMCX4	0	0	0	0	0.00675522	0
ARMCX5	7.36527	4.37895	5.64813	6.84023	0	0
ARMCX5-GPRASP2	0.782814	0.97335	1.19441	0.71151	0	0
ARMCX6	14.069	6.88905	14.0832	14.3057	0	0
ARMS2	0	0	0	0	0	0
ARNT	11.2149	17.5147	14.2703	10.6445	11.5156	8.69773
ARNT2	0	0	0	0	0	0
ARNTL	0.0304724	0.0174637	0	0	0.0157255	0
ARNTL2	0.269688	0.184428	0.251578	0.13426	1.3416	1.60086
ARNTL2-AS1	0	0	0	0.05769	0.26602	0
ARPC1A	52.754	57.003	42.922	45.3924	64.5353	57.1796
ARPC1B	116.182	90.3519	71.6103	96.117	113.42	92.5898
ARPC2	256.082	269.14	250.213	211.538	293.512	409.78
ARPC3	385.766	273.802	306.052	408.579	468.931	528.831
ARPC4	71.6151	50.5832	45.7866	72.5615	22.1881	20.7302
ARPC4-TTLL3	3.4568	1.85069	1.30675	3.59823	1.63727	3.38914
ARPC5	96.7558	88.9918	80.2084	79.6298	40.2341	57.0972
ARPC5L	164.494	68.5434	113.788	218.392	95.3231	173.648
ARPP19	24.4838	43.6436	41.2781	17.9734	24.2811	30.9181
ARPP21	0.148327	0.0281184	0.331848	0.311883	16.3358	12.2961
ARR3	0.0699555	0.0400983	0	0.03179	0	0
ARRB1	0	0	0	0	0	0.00769971
ARRB2	40.5205	33.3125	26.6594	35.8336	20.1262	20.9511
ARRDC1	10.813	6.89725	8.27271	11.2639	11.4657	12.2281
ARRDC2	14.5674	15.0328	15.0263	18.0861	14.6664	14.1971
ARRDC3	11.3491	18.676	12.7375	13.901	5.36629	4.67719
ARRDC3-AS1	0.437273	0.327765	0.366068	0.458564	0.372145	0.660965
ARRDC4	0.620279	0.160568	0.916405	2.44595	3.97747	9.45096
ARRDC5	0	0	0	0	0	0
ARSA	1.77338	1.45275	1.64617	1.81164	1.36686	1.45503
ARSB	1.19224	1.80579	1.36506	0.902508	0.906737	1.46699
ARSD	0.0232861	0	0.0211187	0.0141093	0.00864687	0
ARSE	0	0	0	0	0	0
ARSF	0.0196885	0	0	0.0178942	0	0
ARSG	2.67874	3.14273	6.6443	4.86923	5.25508	5.91915
ARSH	0	0	0	0	0	0
ARSI	0	0	0	0.0237095	0	0
ARSJ	0	0	0	0	0	0
ARSK	1.1443	1.50929	1.1717	1.06238	1.86616	1.43278
ART1	0	0	0	0	0	0
ART3	0	0	0	0.0263266	0	0
ART4	0	0	0	0	0	0
ART5	0	0	0	0	0	0
ARTN	0.16441	0.13924	0.224672	0.0883108	0.104958	0.0707158
ARV1	16.7244	9.63996	10.5638	17.0684	8.92959	9.88255
ARVCF	0.242051	0.0578095	0.0914672	0.128328	0.941838	0.396364
ARX	0.159224	0.315285	0.511977	0.381515	0	0
AS3MT	0.000159217	0	0	0.473863	0	0
ASAH1	13.5147	14.4484	14.5073	12.2261	50.8351	48.7756
ASAH2	0	0	0	0	0	0
ASAH2B	0	0	0	0	0	0
ASAP1	4.49797	7.45991	7.7756	4.03005	3.89423	6.18397
ASAP1-IT1	0	0.0454454	0	0	0	0
ASAP1-IT2	0.148079	0.0727533	0.076741	0.134584	0.0608899	0.0307916
ASAP2	2.94851	5.58369	3.61751	1.00739	1.80916	2.33961
ASAP3	0.257766	0.0564397	0.13395	0.216251	1.33721	1.83454
ASB1	3.85944	4.85887	3.99723	3.9422	4.84104	4.09873
ASB10	0	0	0	0.0228939	0.134335	0.403407
ASB11	0.0305178	0.0349869	0.0276769	0.0277361	0.0317046	0.0444261
ASB12	0.177458	0.3255	0.225318	0.161286	0.28969	0.258305
ASB13	2.98158	2.24141	2.93444	1.67337	27.3471	21.4468
ASB14	0.774384	1.77845	1.56384	1.05595	2.19305	1.66328
ASB15	0.0608852	0	0.041413	0.0138326	0.0522637	0.0221546
ASB16	0.858858	0.732719	0.525317	1.10734	0.510174	0.407021
ASB16-AS1	6.68283	4.36216	5.44902	5.48876	3.56819	4.72309
ASB17	0	0	0	0	0	0
ASB18	0	0	0	0	0	0
ASB2	0	0.0515785	0.0136014	0.0137444	29.655	28.3274
ASB3	5.65472	2.91387	5.5841	5.87749	13.8377	9.32041
ASB4	0	0.0244781	0.00968241	0.0388125	0.109198	0.330546
ASB5	0	0	0	0	0	0.0199133
ASB6	10.8719	8.89374	7.0539	10.5524	9.96508	9.24423
ASB7	3.90037	5.41839	7.92097	4.27128	7.061	6.4422
ASB8	15.4175	15.3204	16.8052	16.9433	16.5506	12.7503
ASB9	0	0	0	0	0	0
ASB9P1	0	0.0311806	0	0	0	0
ASCC1	11.9818	7.56699	13.8189	16.1065	18.5747	25.1316
ASCC2	24.5247	28.1517	18.9062	22.0685	16.5038	10.4822
ASCC3	7.24246	13.4973	9.89779	6.19132	4.95213	5.65701
ASCL1	0	0	0	0	0	0
ASCL2	0.0469897	0.0538688	0.021308	0	0	0
ASCL3	0	0	0	0	0	0
ASCL4	0	0	0	0	0.0261789	0.0547236
ASCL5	0	0	0	0	0	0
ASF1A	25.4468	22.5569	23.6868	26.2225	11.448	15.3335
ASF1B	64.9216	56.0007	56.5146	45.2026	40.6043	50.2887
ASGR1	0.163491	0.0749685	0.088963	0.118872	0.0715126	0.129926
ASGR2	0	0	0	0	0	0
ASH1L	1.77033	3.14381	3.81091	2.0249	2.73766	2.67895
ASH1L-AS1	1.82264	1.00697	0.796626	1.95591	3.44927	1.88587
ASH2L	23.4943	24.0124	22.7438	20.3548	13.4125	14.7418
ASIC1	0.044703	0.0242587	0	0.0101577	1.26374	1.61495
ASIC2	0	0	0	0	0	0
ASIC3	0.815887	0.547586	0.649708	0.770364	0.565168	0.581664
ASIC4	0.0731969	0.033565	0.0398304	0.0399156	0.368109	0.490101
ASIC5	0	0	0	0	0	0
ASIP	0	0	0.184527	0.277383	0.163415	0
ASL	15.6355	11.1489	12.9859	16.6351	14.1977	8.83595
ASMT	0	0	0	0	0	0
ASMTL	0	0	0	0	0	0
ASMTL-AS1	0	0	0	0	0	0
ASNA1	70.9431	44.0617	41.3405	56.7403	18.29	20.6526
ASNS	221.768	98.9315	182.36	339.539	117.092	291.532
ASNSD1	19.9464	20.0521	15.1522	19.2442	26.5404	24.3683
ASPA	0	0	0	0	0	0
ASPDH	0.160398	0.211002	0.232539	0.494283	0.0906306	0
ASPG	0	0	0	0	0	0
ASPH	0	0	0.0425958	0.0391098	0.0135232	0
ASPHD1	0.12135	0.139115	0.0275137	0.275726	0.145893	0
ASPHD2	8.45302	3.91895	14.8252	10.654	9.31179	15.959
ASPM	8.01793	12.1177	10.7775	8.25284	6.40055	5.15167
ASPN	0	0.0425081	0	0	0	0
ASPRV1	0.156948	0.134944	0.14234	0.124814	0.589098	0.713909
ASPSCR1	28.2877	23.1383	23.8529	29.0561	11.7772	6.62245
ASRGL1	10.1585	7.63535	5.75408	5.91459	0	0.0263069
ASS1	49.6916	27.811	212.392	115.528	23.9636	36.9465
ASTE1	2.85826	2.88112	2.64565	3.004	2.62335	2.49841
ASTL	0.0353942	0.0405757	0.0962994	0.128674	1.36427	1.03038
ASTN1	0	0	0	0	0	0
ASTN2	2.228	3.06163	2.20475	2.37454	2.82414	1.39356
ASUN	39.5123	37.321	28.779	44.6547	18.2343	23.7643
ASXL1	22.1396	26.8024	20.9764	17.1491	19.1898	17.5686
ASXL2	1.46936	6.07043	5.5617	1.8797	4.05036	4.26946
ASXL3	0	0	0	0	0	0
ASZ1	0	0	0	0.0258848	0.0167308	0
ATAD1	17.89	21.3388	31.8304	22.2917	27.5675	44.4474
ATAD2	28.2138	39.6842	32.9116	27.9754	17.5561	21.1162
ATAD2B	2.4022	3.16659	3.40444	2.92148	1.47082	2.61009
ATAD3A	31.7704	24.8616	17.9876	22.5345	13.4964	9.92533
ATAD3B	9.8658	6.67873	5.01628	9.12426	4.11637	2.87714
ATAD3C	0.74017	0.387899	0.891841	0.855308	1.34302	2.00084
ATAD5	5.23571	8.33557	6.10093	5.17158	3.16879	4.00614
ATAT1	0	0	0	0	0	0
ATCAY	0.17596	0.0733525	0.159582	0.181731	0.120663	0.0698518
ATE1	4.30775	5.57717	7.17916	4.32851	4.89088	8.02453
ATE1-AS1	0.155235	0.118668	0.328492	0.141083	0.0586562	0.225977
ATF1	12.1269	14.5762	15.5681	12.762	14.3069	16.4048
ATF2	9.95723	12.8159	18.7388	9.22339	19.078	22.7011
ATF3	20.6963	4.2939	17.9548	24.0634	0	0
ATF4	657.697	379.202	760.627	663.04	597.895	742.307
ATF5	1256.67	1052.44	1371.11	977.32	359.98	361.955
ATF6	7.95887	10.6567	11.1613	9.13759	7.18887	6.40533
ATF6B	0	0	0	0	0	0
ATF7	8.93663	10.8498	8.07803	8.94086	12.2884	11.5379
ATF7IP	8.03686	12.148	11.5177	8.95512	9.70669	8.59391
ATF7IP2	2.62946	3.33897	3.4576	2.87769	2.58118	3.23443
ATG10	8.46206	6.92358	5.94797	7.64531	1.41392	2.37259
ATG101	51.5759	34.2601	41.9025	59.2386	36.1832	28.504
ATG12	10.9122	8.24435	10.3447	11.2136	18.9641	28.9512
ATG13	12.9028	9.58273	15.4713	14.8318	13.5214	16.3581
ATG14	1.56666	2.15717	1.90733	1.81855	1.16072	1.30132
ATG16L1	5.43539	6.61084	5.18853	5.13652	5.0198	5.17193
ATG16L2	7.88503	3.37835	2.31147	8.28844	4.25638	2.28966
ATG2A	3.2827	3.45446	3.26692	3.86607	6.62724	4.54115
ATG2B	2.37307	3.58664	4.11458	3.19167	2.78591	2.87075
ATG3	54.1644	44.5796	40.8384	59.7118	73.5884	61.98
ATG4A	5.58842	5.84205	5.70075	5.388	7.20053	7.09196
ATG4B	21.0662	16.5255	16.3428	20.9575	24.302	25.1075
ATG4C	14.8881	12.8132	12.2764	17.7867	8.66331	10.291
ATG4D	9.71464	8.73416	7.63194	10.1264	13.7593	12.4179
ATG5	16.0041	12.2431	13.8396	15.5176	10.5673	14.951
ATG7	4.11429	3.73857	3.01546	3.99299	2.23344	2.72739
ATG9A	7.98672	7.28472	7.50217	7.57701	13.9822	9.20021
ATG9B	0.127585	0.0365651	0.106067	0.270567	1.54515	1.25354
ATHL1	34.2582	11.9006	12.5377	43.3108	24.9216	20.7283
ATIC	139.875	140.202	120.871	124.699	74.365	79.6563
ATL1	0.556259	0.438284	0.564049	0.477726	1.2023	1.87789
ATL2	18.6605	28.0551	22.3914	18.8409	17.9376	24.0436
ATL3	8.1564	8.16562	8.55157	7.2632	3.86225	5.89037
ATM	1.67509	1.91005	1.8306	1.73682	7.18858	7.01914
ATMIN	10.7436	13.4759	13.6531	10.5255	8.38101	10.522
ATN1	8.65353	11.3438	12.2167	6.55833	6.46041	4.60632
ATOH1	0	0	0	0	0	0
ATOH7	0.0881743	0	0	0	0.0483372	0.0427815
ATOH8	1.04488	0.336651	1.52364	1.16069	0	0.00994058
ATOX1	172.828	122.081	104.946	190.12	46.9998	44.4286
ATP10A	0	0	0	0	0	0.0223674
ATP10B	0	0	0	0	0	0
ATP10D	0.0426298	0.013963	0.0110463	0.0110699	0.749491	0.886442
ATP11A	1.61448	2.4042	3.05578	1.40239	0	0.0131166
ATP11A-AS1	0	0	0	0	0	0
ATP11AUN	0	0	0	0	0	0
ATP11B	6.80502	9.98659	11.3779	8.09508	10.5624	13.6128
ATP11C	5.90524	11.1604	7.20708	4.82543	3.76519	3.99185
ATP12A	0.0109766	0	0.00995492	0	0	0
ATP13A1	12.8297	13.8969	15.2459	14.5012	17.9906	14.371
ATP13A2	2.33107	3.93023	2.64938	1.77642	3.90387	2.8074
ATP13A3	7.73588	17.7741	13.7808	6.88788	8.61613	11.0707
ATP13A4	0.189913	0.239487	0.206684	0.258908	0.391875	0.33172
ATP13A5	0	0	0	0.0101724	0	0
ATP1A1	37.6842	58.9638	50.1203	31.6335	63.0188	59.5085
ATP1A1-AS1	27.7233	36.9262	34.4802	26.3874	45.3349	37.7232
ATP1A2	0.0147143	0.0168684	0.0400342	0.0401199	0.0304144	0.0535445
ATP1A3	18.6246	16.4181	24.8624	23.4742	29.1597	31.4881
ATP1A4	0	0	0	0	0.234109	0
ATP1B1	0.3679	0.332969	0.368776	0.175983	4.50904	9.46994
ATP1B2	0.16062	0.0566567	0.112054	0.112294	0.117184	0.179842
ATP1B3	75.5168	67.2264	73.4406	66.8664	60.0477	89.69
ATP1B4	0.0508185	0.0680096	0.0460885	0.0770349	0.0511054	0.0740219
ATP2A1	0.894495	0.445872	0.728984	1.17831	0.333898	0.735386
ATP2A2	30.7516	57.2619	59.0212	37.3024	63.1885	49.7834
ATP2A3	52.4989	69.1857	58.072	51.3717	49.9589	35.9379
ATP2B1	5.12549	7.56717	7.42043	8.22695	9.82874	11.1053
ATP2B2	0	0	0	0	0.00536208	0
ATP2B3	0	0	0	0	0.00756422	0.0090471
ATP2B4	1.24459	2.28308	1.4368	1.42021	0.884336	2.03587
ATP2C1	14.5968	22.0505	25.9585	17.1747	13.9999	18.6993
ATP2C2	0.118124	0.128189	0.0507054	0.101528	0	0
ATP4A	0	0	0	0	1.55264	1.03958
ATP4B	0	0	0	0	0	0
ATP5A1	193.548	211.684	157.024	168.144	462.53	392.275
ATP5B	1056.73	1036.82	743.122	884.983	688.102	614.19
ATP5C1	220.249	165.722	149.938	221.737	188.336	273.434
ATP5D	116.36	78.1832	61.1989	114.086	151.353	122.198
ATP5E	715.281	632.087	523.23	684.377	635.376	632.535
ATP5EP2	0	0.269706	0.213367	0.427646	0.986894	0
ATP5F1	118.533	99.2403	100.609	125.118	120.228	124.345
ATP5G1	425.927	346.619	212.421	307.998	96.3193	93.2287
ATP5G2	789.658	660.309	628.47	721.98	569.827	475.831
ATP5G3	120.013	98.461	58.9694	95.9686	76.8027	83.7119
ATP5H	323.238	279.746	237.715	362.355	164.542	173.565
ATP5I	1092.65	995.592	839.065	948.473	1048.35	1065.91
ATP5J	249.574	241.798	160.516	235.725	167.127	180.103
ATP5J2	799.199	730.378	425.586	705.358	376.007	354.001
ATP5J2-PTCD1	19.0218	11.6508	11.2066	21.2199	6.91465	10.4115
ATP5L	93.0677	79.3177	70.4827	92.9486	123.729	152.206
ATP5L2	0.0649647	0.0744752	0.117836	0	0.0763658	0
ATP5O	465.902	431.423	326.511	470.36	307.47	327.676
ATP5S	6.51724	6.06069	6.12825	6.93348	8.3786	6.39465
ATP5SL	30.6136	25.5623	25.3431	26.4344	22.915	18.5935
ATP6AP1	26.1531	25.5885	39.895	32.1992	55.5172	47.2362
ATP6AP1L	1.39547	0.87987	1.8351	2.34634	4.25709	3.75775
ATP6AP2	21.2863	25.2007	33.406	24.3316	37.8124	45.7543
ATP6V0A1	6.8246	6.49731	11.4192	12.5125	8.74888	10.8075
ATP6V0A2	10.3433	14.2625	14.7954	10.7586	4.64524	6.88856
ATP6V0A4	0	0	0	0	0	0
ATP6V0B	124.19	84.76	83.6035	139.112	86.6828	122.811
ATP6V0C	102.35	88.2906	80.276	97.9613	92.1587	71.1701
ATP6V0CP3	0	0	0	0	0	0
ATP6V0D1	29.5011	35.6636	28.1181	26.2854	35.0424	19.9932
ATP6V0D2	0.0535296	0.0409107	0	0.016217	0	0.0259722
ATP6V0E1	89.0502	91.6951	92.1883	89.6912	55.0907	65.2247
ATP6V0E2	0.0637699	0	0	0.365207	13.158	10.8333
ATP6V0E2-AS1	0.0404689	0	0	0	0.629923	0.255273
ATP6V1A	8.13627	10.1047	9.79071	8.01099	17.6841	16.5853
ATP6V1B1	0	0	0	0	0	0.0324245
ATP6V1B2	29.8432	30.9828	27.8677	30.4999	28.8364	28.9198
ATP6V1C1	7.79968	9.30401	7.68549	7.54866	10.8049	13.8078
ATP6V1C2	7.20186	5.66418	2.87111	4.86379	0.426562	0.407677
ATP6V1D	11.0012	12.5565	10.021	12.8491	12.0081	11.6236
ATP6V1E1	100.65	78.0807	99.5408	102.761	51.9886	94.9503
ATP6V1E2	2.56933	1.44777	2.76463	2.43412	1.71263	3.35954
ATP6V1F	206.011	179.856	157.091	209.72	194.423	169.966
ATP6V1G1	93.5334	81.1519	90.4828	94.671	49.2888	52.9387
ATP6V1G2	0	0	0	0	0	0
ATP6V1G2-DDX39B	0	0	0	0	0	0
ATP6V1G3	0	0	0.24574	0.246257	0.351073	0.65734
ATP6V1H	17.3106	16.1176	16.4462	20.9107	32.3382	23.7573
ATP7A	1.10119	1.72562	1.65058	1.33002	1.78913	1.85549
ATP7B	0.0332233	0.050807	0.063162	0.0805603	0.454784	0.405546
ATP8A1	2.53982	6.12163	5.07016	2.78308	16.2971	14.2503
ATP8A2	0.169011	0.184527	0.328457	0.570544	0	0
ATP8B1	0.323575	0.285937	0.562461	0.306339	0.148281	0.156996
ATP8B2	4.23791	9.54278	11.673	4.22892	5.23401	6.28112
ATP8B3	0.789113	0.859706	0.349142	0.579276	0.738743	0.443743
ATP8B4	0	0	0.00657328	0	0.00753014	0
ATP8B5P	0	0	0	0	0.0449559	0.0666766
ATP9A	0.00523954	0	0.00475186	0.0190481	0.0122236	0.0152531
ATP9B	4.77392	4.66201	7.51135	4.60103	5.57844	5.36399
ATPAF1	14.0708	16.0441	14.9959	18.0124	17.297	21.7353
ATPAF2	11.3254	9.7293	5.85071	9.64176	13.0235	11.0178
ATPIF1	202.324	140.765	161.687	198.815	249.955	366.357
ATR	3.48671	5.54976	4.70842	4.02884	2.11136	2.55856
ATRAID	108.136	78.2941	98.2004	112.044	70.3573	82.4405
ATRIP	8.0577	7.78845	5.85	6.98289	4.1418	3.68826
ATRN	3.37106	5.98906	6.53923	3.48475	9.42988	8.12243
ATRNL1	0	0	0	0	0	0
ATRX	3.35703	6.79464	5.9446	3.55093	4.76005	4.77333
ATXN1	3.0333	5.2034	4.22839	2.45425	1.59334	1.71203
ATXN10	67.9697	59.0158	61.2513	66.054	46.6002	63.3573
ATXN1L	2.96819	6.00378	5.34734	3.50241	4.45281	4.5694
ATXN2	6.35815	9.55444	11.2054	8.09017	7.34264	10.4179
ATXN2L	81.154	67.5972	108.927	89.3695	95.2224	133.513
ATXN3	2.8521	3.01688	2.67066	3.05089	2.96702	2.46231
ATXN3L	0	0	0	0	0	0
ATXN7	2.89782	3.92248	5.16114	3.32006	3.74496	4.17074
ATXN7L1	1.90402	2.27059	1.88715	1.42007	1.34545	1.27188
ATXN7L2	8.05617	6.65204	5.7131	7.64452	3.34707	3.28029
ATXN7L3	21.0569	23.1279	23.5609	21.9054	19.4704	25.0068
ATXN7L3B	36.8696	46.2162	39.4039	33.0247	47.0054	44.6737
ATXN8OS	0.030481	0	0	0	0	0
AUH	7.40038	7.68341	6.30635	7.7158	5.83713	9.30849
AUNIP	12.1937	11.5484	10.3616	11.2649	6.67477	13.3119
AUP1	87.9905	65.4005	62.4374	94.3838	64.7665	61.8469
AURKA	30.4515	27.8416	25.4015	33.069	35.8142	35.2328
AURKAIP1	167.561	123.443	87.7463	130.098	95.092	65.11
AURKAPS1	0.956819	0.531827	0.289254	0.579746	0.239622	0.126611
AURKB	114.319	88.6932	76.8666	95.5211	83.416	49.2854
AURKC	0.426999	0.195752	0	0.232808	0	0
AUTS2	11.6305	16.9664	17.688	10.0383	16.0706	12.9122
AVEN	19.3103	13.9234	11.8602	19.5887	8.09913	11.4465
AVIL	3.19989	2.76317	1.696	1.71223	0.267397	0.685559
AVL9	7.49947	20.411	20.2902	8.30343	16.286	15.0783
AVP	0	0	0	0	0	0
AVPI1	3.12324	2.46157	1.62281	2.8386	2.79887	2.22571
AVPR1A	0.0202684	0.0580891	0.00919095	0.0276319	0.0406911	0.051629
AVPR1B	0	0.0282391	0	0	0	0
AVPR2	0.191495	0.220147	0.199615	0.249346	0	0.120793
AWAT1	0	0	0	0	0	0
AWAT2	0	0	0	0	0	0
AXDND1	0.0112413	0	0	0.0306505	0.0115483	0.0327252
AXIN1	14.4728	14.5487	17.5315	13.8889	35.7165	25.0494
AXIN2	1.23771	1.5619	1.48798	0.793543	0.187412	0.572598
AXL	0.0690831	0.033941	0.0621432	0.0717521	0.0237732	0.114921
AZGP1	0.182142	0.167046	0.429491	0.728387	0.939036	0.47722
AZGP1P1	0	0	0	0.0359554	0.25532	0.0575839
AZI2	8.88775	10.1555	10.2772	10.0021	9.72199	7.1331
AZIN1	49.2145	56.0871	59.1161	42.7223	87.1161	97.9113
AZU1	0	0	0	0	0.0845128	0
B2M	2327.52	3135.64	2790.44	1596.76	2769.41	2806.38
B3GALNT1	0	0.0146698	0	0	4.90125	8.52032
B3GALNT2	8.07202	10.151	9.71852	7.32884	5.15333	5.85205
B3GALT1	0	0	0	0	0	0
B3GALT2	0	0	0	0.010504	0	0
B3GALT4	0	0	0	0	0	0
B3GALT5	0	0	0	0	0	0
B3GALT6	9.33346	7.19029	10.8078	9.01218	6.65975	4.71691
B3GALTL	0.212083	0.176823	0.139886	0.157709	0	0.07016
B3GAT1	0.0116377	0	0	0	0	0
B3GAT2	4.49145	3.14092	3.86977	4.36796	3.29844	2.45162
B3GAT3	32.8234	22.1783	26.9935	31.7217	23.6772	16.9913
B3GNT1	6.91783	5.86482	4.28281	3.78371	9.80076	6.54212
B3GNT2	5.84656	6.71988	12.3263	7.10797	33.1472	41.6443
B3GNT3	0	0	0	0	0	0
B3GNT4	0	0.034083	0.0269634	0.0270211	0.359417	0.519302
B3GNT5	0.0295846	0	0	0.0268884	1.07001	1.07657
B3GNT6	0.0824407	0.0189019	0.0299069	0.0299709	0	0
B3GNT7	0.15816	0.194265	0.122948	0.0924082	14.5976	12.2836
B3GNT8	0.0231431	0.0795934	0	0.0210339	0.0399981	0.0336866
B3GNT9	1.56076	1.70067	2.11622	1.12358	1.54118	0.967204
B3GNTL1	5.73687	4.6225	4.87586	5.00548	3.15532	2.29041
B4GALNT1	0.272517	0.34235	0.645439	0.153944	0	0
B4GALNT2	0	0	0	0	0	0
B4GALNT3	0.155355	0.109599	0.151734	0.119474	0	0
B4GALNT4	0.0475663	0	0	0	0.662956	0.225019
B4GALT1	8.55176	12.7204	12.046	8.5637	16.4477	14.9964
B4GALT1-AS1	0.27699	0.146722	0.11607	0.192996	0.458163	0
B4GALT2	19.1526	26.7573	21.6326	12.1186	24.2994	20.0011
B4GALT3	27.8533	22.9792	27.5499	33.32	23.59	19.2849
B4GALT4	5.76735	4.48307	6.87384	6.64284	11.532	17.1923
B4GALT5	4.80207	14.1251	10.8025	4.37996	7.34294	8.14645
B4GALT6	0	0.0192213	0	0	5.58626	6.39417
B4GALT7	8.42518	6.13844	8.40049	9.91764	12.9931	8.45887
B9D1	11.1625	11.6591	13.4622	11.0863	14.6452	12.477
B9D2	8.41273	6.16164	5.25602	6.28674	4.57614	3.4015
BAALC	0.0146117	0.0178773	0	0	0.0549339	0.0226995
BAALC-AS1	0.0740519	0.0848928	0	0	0.176297	0
BAALCOS	0	0.151788	0.120081	0	0	0
BAAT	0.0243562	0.0279225	0.0214114	0	0.0497449	0.0531835
BABAM1	75.5736	51.4786	54.1098	69.8739	59.6604	67.118
BACE1	0.141102	0.593128	0.519001	0.206615	0.807361	0.912837
BACE1-AS	0.97941	1.27252	1.24359	0.415403	1.73978	1.52065
BACE2	1.4704	0.517889	2.4301	0.64002	0.00996077	0.0131352
BACH1	4.84553	8.61558	9.9288	5.49443	16.5834	14.6557
BACH1-IT2	0	0	0.0586224	0	0	0
BACH2	3.2374	5.14699	4.11827	3.24212	16.7191	18.085
BAD	39.3598	21.172	28.0064	33.7997	30.9199	31.7299
BAG1	12.0958	16.9225	9.67036	10.3039	16.9324	9.04856
BAG2	20.0563	18.2214	14.3392	19.6161	10.8197	11.507
BAG3	6.27522	7.25009	8.31441	6.1786	2.06804	2.23594
BAG4	4.62573	3.63978	3.45314	3.44295	6.37904	6.82197
BAG5	12.2575	15.3877	14.2112	11.2469	9.50887	11.7401
BAG6	0	0	0	0	0	0
BAGE	0.0517435	0.0593185	0	0	0.0595084	0.0753167
BAGE2	0	0	0	0	0.0483789	0
BAGE4	0	0	0	0	0	0
BAGE5	0	0	0	0	0	0
BAHCC1	9.97877	16.2369	8.10119	8.12898	10.1925	4.46233
BAHD1	7.00158	8.50838	8.32866	6.69669	9.11987	7.60121
BAI1	0.0145181	0.00832172	0.00658338	0	0.160769	0.0950948
BAI2	1.46846	1.25832	1.67481	0.849308	0.998487	1.30622
BAI3	0	0	0	0	0	0
BAIAP2	0.885818	0.405481	0.227062	1.08095	0.182508	0.186163
BAIAP2-AS1	0.540714	0.96658	1.23843	0.708	0.652983	0.840411
BAIAP2L1	3.52355	0.306788	3.33717	4.03344	0.0404171	0.0162304
BAIAP2L2	0.0995585	0.0228267	0.0902919	0.0542911	0.291462	0.173898
BAIAP3	2.66217	1.7195	3.06627	4.27792	1.00147	0.682636
BAK1	17.1966	12.2962	8.96988	18.6492	17.4789	25.7097
BAMBI	15.2309	11.4266	13.2828	12.9646	0	0
BANCR	0	0	0	0.0745925	0	0
BANF1	251.901	200.052	169.945	205.473	121.952	130.919
BANF2	0	0	0	0	0	0
BANK1	5.4365	6.47968	13.3638	16.0738	1.48699	3.40519
BANP	5.59067	5.30898	5.27378	6.29867	4.58178	4.93885
BAP1	26.9107	27.949	22.5216	21.0129	30.0126	24.1458
BARD1	6.98952	6.85941	5.69123	5.72739	4.22038	5.62453
BARHL1	0	0	0.0205823	0	0	0
BARHL2	0	0	0	0	0	0
BARX1	0.0604849	0	0.0822827	0.0824588	0	0.0880405
BARX2	0	0	0	0	0	0
BASP1	7.29358	9.39234	6.69458	6.30344	83.7497	107.335
BASP1P1	0	0	0	0	0	0
BATF	7.87755	5.47868	3.52454	9.40297	7.85602	3.5928
BATF2	0	0	0.03621	0.0181438	0.227306	0.435868
BATF3	0.497454	0	0.270692	0.632965	0.165927	0.217225
BAX	151.895	165.219	91.572	126.282	44.0031	37.413
BAZ1A	14.2281	29.968	20.8204	13.7229	9.21281	14.9501
BAZ1B	39.1373	70.4708	57.1317	34.6317	20.4009	27.1038
BAZ2A	9.11496	20.4927	24.9001	11.0323	23.8498	20.8518
BAZ2B	1.74954	3.2534	3.7672	2.65569	3.51069	3.83121
BBC3	20.1152	20.9319	18.1506	24.4779	14.7901	10.4618
BBIP1	20.6259	14.6414	25.0888	36.1592	16.107	28.3482
BBOX1	0	0	0	0	0	0
BBS1	2.5757	2.65889	3.81946	3.05101	5.41786	4.1045
BBS10	4.30053	3.57957	4.15958	4.16848	2.39652	3.02999
BBS12	0.559374	0.582967	0.634136	0.947464	0.661609	0.943747
BBS2	9.32882	8.86117	11.3076	8.45172	18.3521	17.8034
BBS4	7.27204	5.20729	6.78409	8.19682	9.34528	11.8777
BBS5	5.48372	4.45607	4.83088	5.87607	5.56228	4.47677
BBS7	5.05701	4.60362	5.30665	4.94223	4.86917	6.86959
BBS9	1.55115	2.16876	2.27852	1.61137	2.26024	2.41836
BBX	3.12483	5.53544	7.34078	3.12931	7.481	10.3948
BCAM	0.343469	0.315003	0.420573	0.183891	0	0
BCAN	0.0118333	0	0	0.0107549	0.0323434	0.051673
BCAP29	5.12927	4.92282	6.66498	4.87551	1.54618	2.39371
BCAP31	77.7731	78.0255	94.4072	72.4758	47.2895	69.4529
BCAR1	0	0.0297865	0.0128754	0	3.45165	4.72091
BCAR3	2.06883	1.2038	1.18464	1.14378	0.763798	1.43527
BCAR4	0	0	0.0757191	0	0.0888264	0.121527
BCAS1	0.118152	0.0677246	0.0321465	0.150338	0.0558182	0.034396
BCAS2	38.8971	29.0006	29.6528	46.848	34.0623	39.6939
BCAS3	0.736144	2.16253	2.87914	0.804956	1.61572	1.35613
BCAS4	23.7553	15.1235	15.4423	26.1657	41.1398	32.7215
BCAT1	33.2981	31.7505	45.4304	44.3929	61.5474	79.2142
BCAT2	64.2448	45.7813	41.1612	43.9868	28.7499	17.0143
BCCIP	56.4595	68.5336	35.3929	46.2893	45.6385	47.3962
BCDIN3D	5.26726	3.94312	6.20435	6.93282	2.47216	3.97201
BCDIN3D-AS1	0.120692	0.122987	0.158553	0.235136	0.0684451	0.299006
BCHE	0.0172306	0	0.0312537	0.0626412	0	0
BCKDHA	37.8144	33.7537	52.4677	45.4214	78.2517	65.2589
BCKDHB	8.38791	11.0961	8.36644	8.55726	11.6926	10.8981
BCKDK	15.4805	16.7904	15.9108	13.8046	32.1237	21.0957
BCL10	8.43588	6.90557	7.05847	8.11522	7.3142	6.6148
BCL11A	1.43107	1.79754	1.3249	1.24711	0.047242	0.0301569
BCL11B	0	0	0	0	0	0
BCL2	39.1266	46.5999	86.833	38.5547	19.3311	8.2333
BCL2A1	0	0	0.0513181	0.0514279	4.42456	6.32094
BCL2L1	53.777	36.9577	38.9676	45.253	17.1528	17.7165
BCL2L10	0	0	0.0513255	0	0	0
BCL2L11	0.051286	0.0560705	0.0295718	0.0148176	11.0832	10.749
BCL2L12	21.9085	16.6916	11.1695	17.0952	17.8319	11.4154
BCL2L13	12.317	12.3474	13.1408	12.8128	16.4254	13.7025
BCL2L14	0	0.0263265	0.0208296	0	0	0.0334334
BCL2L15	0.0972461	0.120773	0.124942	0.191497	0.0604112	0.047183
BCL2L2	0.657229	0.0395962	1.06708	0.987019	4.78619	5.95352
BCL2L2-PABPN1	63.4291	70.6002	61.3576	47.7609	43.7469	44.619
BCL3	13.5737	7.60693	9.88204	12.5694	3.83962	3.52451
BCL6	0.495795	0.535299	0.486099	0.536569	18.1175	33.8405
BCL6B	0.814614	0.80046	0.274409	0.549991	0.0137058	0
BCL7A	50.5496	63.9195	68.4501	46.7111	51.6961	51.1529
BCL7B	56.0483	40.6491	40.9425	60.2063	26.4878	33.9826
BCL7C	27.8031	17.4931	13.9496	30.6421	19.3587	11.1326
BCL9	6.18945	11.7643	9.89801	5.26755	2.63575	3.50411
BCL9L	0.605299	1.07027	1.09792	0.811216	1.63382	1.95625
BCLAF1	23.8988	36.8079	30.0558	21.4199	18.3064	22.5318
BCMO1	0	0	0	0	0	0
BCO2	0.0600111	0.0742103	0.0281942	0.0147072	0.0765982	0.188455
BCOR	0.11308	0.0651818	0.028611	0.0229468	16.2756	20.9785
BCORL1	3.09264	4.72932	5.40201	2.65351	1.74827	2.6977
BCORP1	0.0118641	0.0544107	0.0538059	0.0405606	0	0
BCR	14.6897	18.5706	18.0384	15.5849	20.8504	11.9736
BCRP2	0.344751	0.37442	0.345574	0.263858	0.914801	0.92439
BCRP3	0	0	0.0574162	0.0575391	0	0.138226
BCS1L	28.852	21.9508	16.6496	29.8364	15.6151	7.77588
BCYRN1	3.25881	5.60542	1.47775	10.3825	11.6749	14.2311
BDH1	12.5722	10.895	10.8754	11.7411	12.8611	7.6835
BDH2	9.69044	8.02594	4.58137	9.90658	9.52061	11.2469
BDKRB1	0.140931	0.0403908	0	0.0960656	0	0
BDKRB2	0.106467	0	0.00877791	0.123154	0	0.0281764
BDNF	0.0108377	0.0205248	0.0681393	0.0295684	0.0939689	0.221135
BDNF-AS	0.646672	0.43973	1.05077	1.79273	1.91953	2.88308
BDP1	2.92223	5.91757	5.09413	3.26334	3.97301	4.39324
BEAN1	0	0	0	0	0	0
BECN1	35.7385	32.1503	35.8829	39.5102	35.2275	51.4109
BECN1P1	0	0	0	0	0	0
BEGAIN	0.265778	0.197149	0.127607	0.213137	0.9811	0.204807
BEND2	0	0.0300187	0.0316622	0.0237988	0	0.0875383
BEND3	1.16731	3.07443	2.16075	0.875944	1.57465	1.30701
BEND3P3	0.297493	1.03864	0.974971	0.337976	2.31366	2.33242
BEND4	2.41654	5.31644	4.83895	2.42138	4.5598	4.85062
BEND5	2.54459	1.30087	1.15388	2.53146	0	0
BEND6	0	0	0	0	0	0
BEND7	0	0	0	0	0	0
BEST1	0.205879	0.017879	1.01893	0.400943	0.279034	0.66709
BEST2	0	0	0	0	0	0
BEST3	37.6597	40.576	14.2636	20.2364	18.0159	11.6005
BEST4	0	0	0	0	0.985538	1.01095
BET1	11.1195	9.56829	13.2989	12.2208	13.7378	14.807
BET1L	20.8495	18.6186	29.5975	26.2385	49.6666	53.3087
BEX1	0	0	0	0.0533899	0	0
BEX2	0	0	0	0.451113	0	0
BEX4	0	0	0	0	0	0
BEX5	0	0	0	0	0	0
BFAR	21.1277	20.2879	21.9514	24.2378	21.7272	23.6394
BFSP1	0	0	0	0	0	0.121194
BFSP2	1.66083	0.839039	1.65943	3.19803	1.8325	2.2126
BGLAP	0	0.430234	0	1.32683	0.776563	0
BGN	0.0172537	0.0791182	0.0625911	0.062725	0.223042	0.226027
BHLHA15	3.61913	8.29792	26.1884	8.9581	9.22685	7.17336
BHLHA9	0	0	0	0	0	0
BHLHB9	0.12416	0.126068	0.278025	0.159866	0	0
BHLHE22	0	0	0	0	0	0
BHLHE23	0.0453126	0	0	0	0	0
BHLHE40	9.42297	10.2702	11.3326	18.4316	15.2016	8.7066
BHLHE40-AS1	0.152487	0.34962	0.0691468	0.13859	0.0814787	0
BHLHE41	0.291802	0.65665	0.372459	0.717044	0.0434647	0
BHMT	0.0504985	0.0385942	0.137395	0.12239	0.412172	0.63704
BHMT2	0.154248	0.137534	0.217609	0.0934596	0.367145	0.274415
BICC1	0	0	0	0	0	0
BICD1	2.55963	5.26188	4.91798	2.95776	2.3067	2.11755
BICD2	5.91184	13.0584	8.31342	5.45725	10.0103	7.57045
BID	26.5756	19.3698	13.3804	17.0461	16.5252	19.7283
BIK	7.53438	4.67365	1.96569	7.59816	26.706	29.5955
BIN1	0.202027	0.228604	0.109932	0.0550815	38.8997	34.7624
BIN2	0.0988409	0.0453219	0.463411	0.239769	0.527302	1.87384
BIN3	7.1276	5.93278	5.61083	7.46149	8.32227	6.8138
BIN3-IT1	0.0945542	0.0270991	0.107192	0.0644527	0.0988557	0.172039
BIRC2	8.70133	8.11211	8.04971	9.54507	20.7914	18.3673
BIRC3	7.61068	11.7361	10.6117	7.00995	1.28531	1.74887
BIRC5	74.3084	70.825	52.6678	57.6329	44.6888	42.3325
BIRC6	3.39136	5.46012	6.85248	3.54236	4.93021	5.05253
BIRC7	0	0	0	0.0316391	15.7316	12.4075
BIRC8	0	0	0	0	0	0
BIVM	0.090269	0.0295673	0.0116961	0.0468818	0.0523193	0.0187711
BIVM-ERCC5	0	0	0	0	0	0
BLACAT1	0.0320465	0.036738	0	0.014563	0.236061	0.303201
BLACE	0.37823	0.177382	0.29625	0.546891	0.359011	0.600593
BLCAP	12.5305	10.3007	13.6772	13.188	16.7374	25.301
BLID	0	0	0	0	0	0
BLK	23.9243	15.2082	17.8486	21.1256	48.0041	37.0163
BLM	20.1808	22.7726	14.5327	18.3105	7.91296	10.1231
BLMH	64.5407	64.1518	60.8021	54.8194	36.3647	44.0543
BLNK	25.6156	27.9267	21.3811	46.066	29.044	23.909
BLOC1S1	173.643	128	106.265	173.634	68.126	62.3283
BLOC1S1-RDH5	2.41054	1.22052	1.82349	2.23417	1.18655	1.8758
BLOC1S2	14.1877	10.8757	10.6159	15.2634	11.1686	18.9801
BLOC1S3	3.50027	4.04968	4.15461	4.0902	8.02783	5.70537
BLOC1S4	8.58241	7.29659	6.84329	9.10901	14.6425	12.4505
BLOC1S5	8.59887	9.19068	2.91599	3.13465	6.65016	5.98302
BLOC1S5-TXNDC5	8.8008	13.7355	11.4024	10.8288	2.83414	5.24114
BLOC1S6	19.2979	20.7596	23.0823	19.2968	42.4685	46.7557
BLVRA	0.132213	0	0	0	0	0.0641466
BLVRB	33.5549	23.2434	32.7974	33.6219	67.2941	53.1564
BLZF1	3.2207	3.86003	4.69672	4.47393	2.8495	4.12862
BMF	14.2561	9.47085	31.7825	20.3803	24.397	34.0461
BMI1	8.14079	8.85551	8.73541	7.31047	13.4177	10.3408
BMP1	0.922342	1.04695	0.63919	0.547132	1.73555	1.89238
BMP10	0	0	0	0	0	0
BMP15	0	0	0	0	0	0
BMP2	0	0	0	0	0	0
BMP2K	5.18376	16.21	22.7601	6.14207	4.842	3.42832
BMP3	0.0209658	0.0240352	0.00633814	0.0190551	1.52876	2.18708
BMP4	0	0	0	0	0	0
BMP5	0	0	0	0	0	0
BMP6	0	0	0.0120822	0.0121081	0.016815	0
BMP7	0.201972	0.104193	0.13738	0.0642479	13.9881	10.7452
BMP8A	0.206707	0.179769	0.239182	0.297998	0.073534	0.176377
BMP8B	1.21281	2.65658	2.70071	1.07275	0.238657	0.252191
BMPER	0	0	0	0	0	0
BMPR1A	5.42561	10.1934	10.0672	5.7856	9.37646	10.6673
BMPR1B	0	0	0	0	0	0
BMPR2	1.6024	2.14315	3.73948	1.48005	4.95163	6.58009
BMS1	12.8051	18.142	14.0574	12.6769	8.76999	9.19389
BMS1P17	0	0	0	0	0	0
BMS1P18	0	0	0	0	0	0
BMS1P20	498.092	604.75	551.125	464.731	8.93803	9.77558
BMS1P4	1.16651	1.36251	1.13778	1.48028	0.653604	0.993137
BMS1P5	0.0479615	0.109966	0.0782953	0.139489	0.0189046	0.0698117
BMS1P6	0	0	0	0	0	0
BMX	0	0	0	0	0	0
BNC1	0	0	0	0	0	0
BNC2	0	0.00348249	0	0	0	0
BNIP1	19.3068	9.92564	13.3789	22.0263	11.8139	11.7748
BNIP2	28.4556	35.897	30.8836	27.3658	30.6859	31.1314
BNIP3	22.9864	23.2866	17.6052	23.6383	0.267876	0.169196
BNIP3L	12.734	10.7538	17.5677	19.076	47.0167	49.2569
BNIPL	0.434696	0.226515	0.071678	0.305288	0.191701	0.287978
BOC	0	0	0	0	0	0
BOD1	18.1075	20.8224	16.5495	18.944	15.8003	20.1288
BOD1L1	4.57569	7.48691	9.83544	5.62645	4.32495	5.84951
BOD1L2	0	0	0	0	0	0
BOK	0.0158199	0	0.0286949	0.0143782	0	0
BOK-AS1	0.0621441	0.0712418	0	0	0	0
BOLA1	20.8953	9.77171	12.7231	20.8201	0	0
BOLA2	0	0	0	0	0	0
BOLA2B	0	0	0	0	0	0
BOLA3	66.7655	41.3557	22.2403	55.2045	22.3434	20.072
BOLA3-AS1	0.632224	0.126255	0.334009	0.307157	5.14091	4.19153
BOLL	0	0	0	0	0.0617435	0.0620165
BOP1	55.7541	52.232	32.9018	39.7577	32.8219	15.0689
BORA	12.9671	15.4487	16.2397	16.4038	17.389	19.777
BPESC1	0	0	0	0	0	0
BPGM	9.71828	11.4745	8.04077	5.64859	8.59359	7.15606
BPHL	9.44982	10.818	7.338	9.66939	1.78287	1.58458
BPI	0	0	0	0	0	0
BPIFA1	0	0	0	0	0	0
BPIFA2	0	0	0	0	0	0
BPIFA3	0	0	0	0	0	0
BPIFA4P	0	0	0	0	0	0
BPIFB1	0	0	0	0	0	0
BPIFB2	0	0	0	0	0	0
BPIFB3	0	0	0	0	0	0
BPIFB4	0	0	0	0	0	0
BPIFB6	0	0	0	0	0	0
BPIFC	0	0	0	0	0	0
BPNT1	18.5862	15.0207	17.2384	16.8887	15.0764	20.2733
BPTF	9.96694	17.1289	16.2356	10.6475	10.2049	10.4629
BPY2	0	0	0	0	0	0
BPY2B	0	0	0	0	0	0
BRAF	2.31154	4.70204	7.15842	3.84307	5.17387	4.5956
BRAP	14.5509	15.0466	15.8652	13.7395	9.68523	10.5385
BRAT1	30.9981	19.9368	17.2321	28.123	18.8845	11.1348
BRCA1	27.7972	20.2611	21.7485	28.5241	7.63075	10.9392
BRCA2	2.63358	3.2212	2.90564	2.49095	2.03477	2.42982
BRCC3	8.44712	8.23223	8.81165	7.56836	9.69008	12.0089
BRD1	12.5928	13.541	16.0129	12.2507	13.2803	11.6366
BRD2	0.0514275	0	0.01166	0	0	0
BRD3	8.69577	11.5922	16.5214	7.52816	4.13621	5.88329
BRD4	10.5319	14.445	18.7513	12.9006	21.105	17.8574
BRD7	49.1637	51.4783	43.1556	51.1894	28.6445	44.078
BRD7P3	0.0171237	0.0196306	0	0.0155631	0	0
BRD8	21.6399	23.2388	19.9342	21.7823	17.3022	22.2571
BRD9	17.9889	20.8634	16.769	16.9812	12.2965	10.4297
BRDT	0.0110453	0	0.0100172	0	0.012072	0.0160773
BRE	16.6405	19.5495	20.731	19.1849	12.7744	16.283
BRE-AS1	0.0797104	0.0304519	0	0.0735958	0.115118	0.0826541
BREA2	0.678105	0.166581	0.175711	0.528262	0.323513	0.28201
BRF1	10.4632	7.04364	8.34061	10.1712	8.91633	10.0375
BRF2	11.8787	7.25289	10.09	9.73997	11.0523	9.33429
BRI3	119.65	75.1885	86.7748	128.196	92.7224	57.4143
BRI3BP	11.9426	24.1043	20.2507	10.9529	20.4791	8.90239
BRICD5	7.2443	3.26836	2.24653	6.66904	4.40341	3.67362
BRINP1	0	0	0	0	0	0
BRINP2	0	0	0	0	0	0
BRINP3	0	0	0.0130786	0.0131066	0	0
BRIP1	5.82469	8.89206	6.40508	5.04239	1.63248	1.69566
BRIX1	64.972	86.5866	52.6944	60.1022	40.9275	45.8386
BRK1	85.9706	81.5072	81.0341	91.3991	92.8644	108.988
BRMS1	55.9585	41.3966	32.4379	49.002	15.1826	19.0724
BRMS1L	1.36405	1.78714	1.48745	0.988839	5.14234	5.17644
BROX	7.25102	6.04273	7.79787	7.49596	12.8346	14.9159
BRPF1	7.05892	8.89031	8.09517	7.16018	9.90258	8.89815
BRPF3	3.168	3.51758	4.27658	2.46279	4.42116	5.96469
BRS3	0	0	0	0	0	0
BRSK1	4.90318	3.26479	9.45404	8.03359	4.37859	5.84644
BRSK2	0.00992597	0	0	0	0	0
BRWD1	5.93053	7.84594	6.30731	7.2449	12.2624	8.99075
BRWD1-AS1	0	0	0	0.0721413	0	0.34661
BRWD1-IT2	0.480149	0.165132	0.0870916	0.349112	0.380031	0
BRWD3	1.21567	2.69225	3.07647	1.24717	2.94058	2.73021
BSCL2	5.49487	1.24092	1.72899	6.12104	4.5382	3.833
BSDC1	14.5953	11.6427	16.2926	15.6237	12.0662	12.7501
BSG	146.481	119.171	126.333	137.969	264.272	219.517
BSN	0.0220767	0.0309328	0.00889861	0.0356706	0.0989039	0.0321344
BSN-AS2	0.563854	0.110811	0.175328	0.409973	0.0653772	0.234495
BSND	0	0	0	0	0	0
BSPH1	0	0	0	0	0	0
BSPRY	4.48855	2.45917	4.29965	4.71843	4.94917	4.69672
BST1	0.363478	0.138897	0.192294	0.110117	0.784858	0.793606
BST2	48.5638	52.955	73.4205	43.1897	66.9592	83.3213
BSX	0	0	0	0	0	0
BTAF1	7.10279	8.79739	8.80603	7.75068	6.90268	7.40005
BTBD1	34.6527	35.8693	32.5518	33.0084	48.0669	45.3356
BTBD10	8.77682	9.23445	11.0038	9.60893	6.80364	10.8212
BTBD11	0	0	0	0	0	0
BTBD16	0	0	0	0	0	0
BTBD17	0	0	0	0	0	0
BTBD18	0.0136804	0.046752	0.0493142	0	0.01325	0.039641
BTBD19	0.0565053	0	0	0	0.0544843	0.0822478
BTBD2	25.2157	19.1981	27.8781	24.14	101.225	51.245
BTBD3	0.0180165	0	0	0	0	0
BTBD6	2.08095	0.695809	1.02229	2.0095	11.4982	11.2954
BTBD7	2.00383	5.03075	4.056	2.08409	4.31216	3.66725
BTBD8	0.0932822	0.0712922	0	0.0565206	0.211354	0.13578
BTBD9	0.447968	0.575555	1.07879	0.517558	1.24076	0.895312
BTC	0	0	0	0	0	0
BTD	2.53925	3.40531	1.05224	2.36985	4.87728	1.68162
BTF3	820.574	734.545	650.102	823.14	801.036	893.296
BTF3L4	16.9877	16.1062	24.1327	18.0972	8.79269	16.2999
BTF3P11	0	0.101642	0	0	0	0
BTG1	19.764	10.3834	24.2046	26.744	30.931	40.5944
BTG2	39.9584	45.4547	55.0439	48.8427	34.7741	39.2239
BTG3	18.2183	18.7484	16.2709	17.1639	19.9844	23.7389
BTG4	0	0.0547718	0	0	0	0.139088
BTK	67.1447	70.9327	73.3887	66.2037	86.38	96.4545
BTLA	0	0	0	0	0.107099	0.130782
BTN1A1	0.0146007	0.0334763	0.0264834	0	0.0434242	0.0212524
BTN2A1	6.83223	6.25948	7.84838	7.66155	5.91789	8.31821
BTN2A2	7.28051	6.01077	5.92274	6.47172	2.49855	3.18984
BTN2A3P	0.152626	0.466585	0.41526	0.200368	0.508634	0.394949
BTN3A1	7.19715	10.5902	12.9302	4.77779	4.5776	6.06607
BTN3A2	14.2779	20.202	21.9581	10.419	12.4153	14.464
BTN3A3	4.64159	5.98077	7.94001	3.50027	3.11514	4.1173
BTNL10	0	0	0	0.0609921	0.0677667	0
BTNL2	0	0	0	0	0	0
BTNL3	0	0	0	0	0	0
BTNL8	0.110518	0.116901	0.0501436	0.111218	0.0932638	0.241446
BTNL9	3.61149	3.80414	4.91301	3.99637	11.4586	16.7945
BTRC	2.57549	3.98981	3.93684	2.44712	2.5174	3.43494
BUB1	150.822	263.212	160.627	137.337	38.7852	42.1682
BUB1B	27.4486	42.6899	34.713	27.9459	23.2253	32.6655
BUB3	113.114	122.725	122.579	105.671	148.153	128.881
BUD13	16.306	16.2761	11.6725	13.6176	12.118	10.0219
BUD31	129.493	65.9109	86.4447	153.162	58.5997	81.4069
BVES	0.0147705	0.0169336	0.0133951	0.0134239	0.00742104	0.0215021
BVES-AS1	0	0	0	0	0	0
BYSL	21.9861	23.5178	15.151	22.4212	30.6374	15.4658
BZRAP1	0.993365	0.775357	0.38816	1.68234	0.396937	0.307653
BZRAP1-AS1	7.56382	7.64851	7.91806	9.51861	7.08175	5.39286
BZW1	73.2945	90.9169	72.2026	63.0534	69.202	83.9781
BZW2	136.047	148.27	105.239	110.314	58.8355	56.665
C10orf10	3.26931	3.43759	2.13406	2.1197	0.154589	0.0303105
C10orf105	0	0	0	0	0.0198252	0.173661
C10orf107	0	0	0	0	0	0
C10orf11	0	0	0	0	0	0
C10orf111	0.179169	0.0293426	0.0232132	0.0930515	0.112347	0.0745126
C10orf113	0	0	0	0	0	0
C10orf115	0	0	0	0	0	0
C10orf118	0.63001	1.12349	1.90457	0.746106	2.54117	2.51951
C10orf12	0.641005	1.43907	1.35647	0.752508	0.978223	0.777528
C10orf120	0	0	0	0	0	0
C10orf126	0.019881	0.0227914	0.0180305	0	0	0
C10orf128	0.654845	0.338732	0.187576	1.62652	0.919451	0.798286
C10orf129	0	0	0	0	0	0
C10orf131	0.0398075	0.136767	0.0360635	0.108421	0.0865712	0.0579055
C10orf2	31.4484	31.3666	29.025	37.1919	24.2273	30.3563
C10orf25	1.10496	0.662817	0.90889	0.794062	0.938243	1.83277
C10orf32	8.81662	6.32438	9.50641	12.4191	7.05503	10.2261
C10orf32-ASMT	2.22621	0.825567	1.14273	1.53364	0.216246	0.481932
C10orf35	0	0	0	0	0	0
C10orf40	0	0	0	0	0	0
C10orf53	0	0	0	0	0	0
C10orf54	0.0676686	0.0193937	0.199453	0.0538139	0.444384	1.83451
C10orf55	0.0334761	0	0	0.0152126	0	0
C10orf62	0	0	0	0	0	0
C10orf67	0	0	0	0	0	0
C10orf71	0.365026	0.095898	0.062072	0.262642	0.394596	0.520254
C10orf71-AS1	0	0	0	0.0715534	0.0831766	0.229191
C10orf76	5.82141	5.67316	6.06206	6.19221	3.23717	4.33059
C10orf82	0	0	0	0	0	0
C10orf85	0	0	0	0	0.0183326	0
C10orf88	5.6973	4.33375	4.64424	5.58013	3.8572	5.69769
C10orf90	0	0	0	0	0	0
C10orf91	0.579099	0.663877	0.328249	0.394742	0.305947	0.316097
C10orf95	1.436	0.770575	0.443351	0.999675	2.52141	0.84498
C10orf99	0.0619449	0	0	0	0	0
C11orf1	16.225	11.035	15.2548	15.2423	31.7509	39.1445
C11orf16	0.0224572	0.0257449	0.346239	0.0408211	0	0
C11orf21	0.84231	0.381754	0.551236	0.889704	2.52944	2.50913
C11orf24	20.485	23.3672	24.8758	24.5403	17.6729	25.994
C11orf30	2.32305	4.66674	3.78436	2.1709	2.29479	2.62878
C11orf31	63.4012	37.0324	33.6702	61.8449	79.4279	68.2849
C11orf35	0.652987	0.163752	0.573702	1.35387	1.49682	0.712855
C11orf40	0	0	0	0	0	0
C11orf42	0	0.047188	0.111992	0	0	0
C11orf44	0.046243	0.0530128	0.104847	0.0630429	0.0328991	0.0336552
C11orf45	0.702704	0.277398	0.756968	0.779351	0	0
C11orf48	2.96621	1.67483	1.73098	3.27617	7.17742	7.20765
C11orf49	15.0894	13.4739	11.6815	13.7264	16.499	13.1298
C11orf52	0.0412913	0	0	0	0	0
C11orf53	0	0	0	0	0	0
C11orf54	3.64597	3.8825	5.05015	5.11059	15.0605	16.4688
C11orf57	9.25007	11.63	11.3985	9.5266	16.7533	21.5043
C11orf58	57.9609	44.7511	56.2791	56.9111	42.2643	70.8394
C11orf63	0.0404698	0.0231972	0.0183515	0.0183908	0.0415864	0.0294535
C11orf65	0.139874	0	0.211425	0.296628	0.248452	0.135732
C11orf68	18.0308	14.0368	14.0247	16.5494	18.1272	18.1972
C11orf70	0.0775296	0.0222199	0	0.0704639	0.0649462	0
C11orf71	1.81199	1.38027	0.725105	1.76274	8.06008	5.73012
C11orf73	34.6604	21.1009	26.7356	38.423	27.9157	38.7223
C11orf74	0	0	0	0	0	0
C11orf80	7.62699	5.28073	5.83997	6.64017	2.1587	2.16934
C11orf82	6.36264	9.93212	5.75999	6.30563	4.44274	3.71793
C11orf83	13.5913	8.37415	7.56841	11.3467	7.29878	7.89394
C11orf84	44.2581	40.9782	33.3558	35.3265	17.4743	24.27
C11orf85	0.0612576	0	0	0	0	0
C11orf86	0	0	0	0	0	0
C11orf87	0	0	0	0	0	0
C11orf88	0	0	0	0	0	0
C11orf91	0	0	0	0	0	0.0804896
C11orf94	0.470528	0.539412	0.426733	0	0.497641	1.02734
C11orf95	5.74891	4.90994	5.08348	5.8781	3.43698	3.91204
C11orf96	0.96282	1.45856	0.779646	0.437536	0	0
C11orf97	0	0	0	0	0	0
C12orf10	67.8205	52.943	53.4641	70.7778	44.1166	31.7745
C12orf29	10.2916	12.5118	9.95073	8.82748	6.29509	6.76325
C12orf36	0	0	0	0	0.171206	0.63798
C12orf4	10.5626	13.1629	11.4023	12.0874	3.37926	4.66842
C12orf40	0	0	0.0135383	0.0135673	0	0
C12orf42	0.262922	0.132931	0.243121	0.375406	0	0
C12orf43	12.0401	12.4104	9.84992	10.8134	3.56739	4.2693
C12orf45	44.6686	34.9867	31.9559	58.3329	20.2614	26.7882
C12orf49	7.20046	14.0621	13.974	8.71655	15.7718	14.7476
C12orf5	2.73192	3.55165	2.3684	3.30621	0.86801	2.11801
C12orf50	0	0	0	0	0	0
C12orf54	0	0	0	0	0	0
C12orf56	0	0	0	0	0	0
C12orf57	537.133	390.378	530.577	448.38	45.9816	30.8752
C12orf60	2.09605	1.73009	1.74888	2.55274	1.9252	2.68485
C12orf61	0.23503	0.329312	0.118419	0.142407	0.162703	0
C12orf65	51.866	43.7025	33.9465	47.292	21.4937	32.1859
C12orf66	5.4359	7.41516	7.59241	5.67351	5.42866	4.93056
C12orf71	0.0507248	0.116301	0.092007	0.0461019	0.0534907	0.147668
C12orf73	9.21458	7.29034	7.36821	9.64871	6.76025	6.42291
C12orf74	0	0.0267871	0	0	0	0
C12orf75	19.2586	16.1295	15.2036	13.7851	22.1829	30.3079
C12orf76	9.14083	5.62102	6.17728	8.20695	12.9148	7.94437
C12orf77	2.8432	2.91991	0.886382	3.76845	10.4191	10.6049
C12orf79	1.44657	1.14799	2.15408	2.34411	0.125752	0.175052
C12orf80	0	0	0	0	0	0
C14orf1	14.2622	8.82177	7.18887	10.0702	47.8212	34.9084
C14orf105	0.141239	0.138053	0.0363928	0.210074	0.0638203	0.0584185
C14orf119	16.8073	15.0164	14.0919	17.4155	13.8361	21.7344
C14orf132	7.50298	8.82487	5.78949	3.06411	9.17245	7.73759
C14orf142	20.8365	13.6301	14.3171	22.8046	19.8878	28.477
C14orf159	12.8172	14.2755	12.6085	10.5268	9.7147	10.3185
C14orf164	0.138524	0.158804	0.266966	0.204587	0.0881735	0.100816
C14orf166	211.557	187.756	141.665	186.927	200.646	190.502
C14orf169	5.05518	8.71244	4.6776	4.02017	6.17508	4.6486
C14orf177	0	0	0.0323069	0	0	0
C14orf178	0.451131	0.310155	0.0814279	0.245717	0.961708	0.788319
C14orf180	0	0	0	0	0	0
C14orf182	0.0816872	0.0535528	0.0706101	0.143151	0.142857	0.210839
C14orf183	0	0	0	0	0	0
C14orf2	251.738	190.578	145.747	241.494	278.248	243.973
C14orf23	0.0921125	0	0.0358024	0.0239194	0.0269922	0.0191539
C14orf28	1.2444	0.44273	1.43991	1.15699	0.919091	0.916071
C14orf37	0	0	0	0	0.0251048	0.0195465
C14orf39	0	0	0.0136971	0	0	0
C14orf64	0	0.0353334	0.0279526	0	0	0
C14orf79	3.96576	3.02213	3.72138	3.97935	1.91463	2.10211
C14orf80	19.0025	10.1091	10.2356	16.3234	5.34009	4.06632
C14orf93	9.74834	6.18677	7.69716	10.66	8.841	8.05919
C15orf26	0	0	0	0	0	0.0410339
C15orf27	0.0176074	0.0403702	0	0.0800138	0.334682	0.307548
C15orf32	0	0	0	0	0	0
C15orf37	0.945659	0.353511	0.820352	1.04632	2.10437	1.5261
C15orf38	0.0984009	0.0526095	0.0334658	0.089433	0.0822867	0.0358075
C15orf38-AP3S2	0	0	0	0	0	0
C15orf39	20.6827	28.7569	31.2073	21.7921	14.379	11.9622
C15orf40	23.162	20.9559	19.3964	25.7065	24.6404	29.1887
C15orf41	12.2979	15.6854	12.801	10.0148	0.845204	0.864517
C15orf43	0	0	0	0	0	0
C15orf48	0.0608681	0.418695	0	0.0553208	0	0
C15orf52	0.0150877	0.0172965	0.0205251	0.0274253	0.552332	0.66982
C15orf53	0	0	0	0	0	0
C15orf54	0	0	0	0	0	0
C15orf56	0	0	0	0	0	0.0292543
C15orf57	10.4424	8.50315	9.07719	12.4719	18.665	20.4675
C15orf59	0	0	0	0	0	0
C15orf61	13.0839	8.31041	9.58906	12.5342	9.41365	6.33104
C15orf62	0.405781	0.290723	0.567317	0.706822	0.916251	1.37809
C15orf65	4.93764	2.42592	6.14134	6.9879	3.34296	5.13366
C16orf13	90.7633	60.904	49.5349	81.1321	76.7946	55.0411
C16orf3	0	0	0	0	0	0
[truncated: 23,278 more rows]

## Sheet: gene list of G2M
	Jeko-ctrl (FPKM)	Jeko KO#1(FPKM)	Jeko KO#2(FPKM)	Rec-1 ctrl (FPKM)	Rec-1 KO#1(FPKM)	Rec-1 KO#2(FPKM)
AMD1	27.5466	42.9186	32.9311	26.1578	39.4892	40.0237
ARID4A	4.7552	6.33769	8.64917	6.62377	7.47524	9.38573
ATRX	3.35703	6.79464	5.9446	3.55093	4.76005	4.77333
BUB3	113.114	122.725	122.579	105.671	148.153	128.881
CDC27	12.3874	16.6928	14.7777	13.5234	17.091	20.7264
CDC6	39.5567	51.0861	56.6051	33.0667	38.7984	52.2663
CUL3	11.9658	17.0227	16.9923	12.0349	23.6995	31.3701
CUL5	1.80015	3.12419	2.5566	1.97126	5.93233	4.03047
FOXN3	9.01489	18.8724	18.3256	9.57452	10.8284	11.0088
G3BP1	42.9823	60.1187	48.7462	38.551	49.1032	44.7799
HIF1A	7.85613	18.5326	15.2879	7.81727	28.3345	26.029
INCENP	8.81432	22.9462	17.3974	8.08401	17.7856	10.6429
KIF20B	6.28975	11.8769	9.27998	7.16143	10.232	11.6718
KIF5B	13.2834	28.6247	25.0004	13.914	31.8716	32.9903
LBR	46.0049	69.46	59.1182	43.5722	63.7015	56.4788
MAPK14	13.7301	15.8795	14.2853	12.1826	15.7522	14.1551
MTF2	13.5657	22.2079	16.4903	12.8548	18.8472	20.6917
NUP98	16.2538	24.1079	22.7398	15.93	18.2011	18.5589
PAFAH1B1	20.688	29.4983	26.8673	19.9063	29.9193	27.0143
PLK1	48.2861	58.3313	48.5188	45.0296	76.9503	47.0947
PRC1	21.4801	30.1304	33.0879	17.6167	48.5002	53.938
PURA	4.54806	4.83089	5.63967	4.29229	5.29604	8.78622
RAD21	131.452	142.699	138.778	126.604	153.545	133.053
RAD23B	65.9114	75.1156	72.8388	65.6683	72.7881	100.722
SLC12A2	2.17199	3.38808	2.7646	2.47521	2.48215	2.77211
SMAD3	10.0487	13.8295	17.3006	9.19945	25.1097	21.5031
SMARCC1	45.0151	81.4528	57.8611	36.2698	43.1396	36.3679
SMC1A	15.7532	27.5637	20.7465	13.0087	13.4662	13.9704
SRSF10	0.0677914	0.0777158	0.0983706	0.0616132	0.315454	0.245144
SS18	36.1248	39.6684	67.0648	30.6343	53.7378	66.8982
STIL	7.89228	8.95035	8.94175	7.10286	7.38295	8.6912
SYNCRIP	57.7584	106.657	75.1578	55.468	61.4803	57.6858
TGFB1	14.8647	17.2457	16.3836	16.4925	31.9431	24.9709
TLE3	8.31087	13.1126	12.1231	9.11557	15.024	19.725
TOP2A	73.5053	119.676	89.5734	60.527	69.339	69.7977
ZAK	4.05967	6.53216	4.73446	2.6335	3.71069	2.96347
AURKB	114.319	88.6932	76.8666	95.5211	83.416	49.2854
BARD1	6.98952	6.85941	5.69123	5.72739	4.22038	5.62453
BCL3	13.5737	7.60693	9.88204	12.5694	3.83962	3.52451
BIRC5	74.3084	70.825	52.6678	57.6329	44.6888	42.3325
CBX1	120.761	117.748	107.286	72.7555	33.5921	41.7024
CCNB2	99.081	81.4341	70.8603	84.7495	66.8921	62.1134
CDC45	75.8849	52.139	37.0974	61.1828	9.04159	10.9249
CDK4	296.271	229.666	221.05	293.593	82.9047	108.257
CKS1B	359.477	244.484	358.12	313.087	296.082	221.354
DDX39A	180.798	125.511	94.5322	152.493	66.2433	49.3942
DTYMK	84.5018	43.8975	41.8536	69.2643	30.58	19.8549
E2F1	81.6781	47.5189	40.1765	52.6325	16.6283	21.9973
E2F4	50.8996	46.1995	35.3472	44.5008	24.258	34.626
ESPL1	16.0331	15.868	14.9722	14.5446	8.6521	6.35362
EZH2	68.8275	57.8256	39.7343	66.6344	26.1388	24.168
GINS2	116.151	90.6615	62.2414	86.8494	26.0515	34.2399
H2AFV	191.748	146.428	135.493	177.205	70.1599	71.8203
H2AFZ	919.803	661.623	615.794	751.816	410.347	701.643
HMGB3	25.0079	24.294	15.9463	15.1211	6.39118	9.46527
HMGN2	422.619	372.83	304.72	397.855	218.578	309.299
HOXC10	0.176177	0.12623	0.0798896	0.100076	0.0273732	0
KATNA1	16.059	11.5118	11.0043	16.041	10.4642	6.47169
KIF22	75.5838	66.6683	44.8021	61.4535	43.0764	29.9487
MYBL2	171.468	153.172	121.749	141.6	42.8045	48.1226
NDC80	48.4285	21.6805	35.5856	55.0098	20.9837	46.1368
ODC1	373.623	347.345	286.039	466.999	165.525	284.925
ORC5	34.1342	22.2607	20.8	35.2523	13.983	15.2951
POLA2	49.7173	36.7626	31.7664	40.3957	10.5609	19.0818
PRMT5	64.8853	56.5261	56.2019	62.6515	37.7071	40.8518
RAD54L	22.6462	20.3828	9.63867	15.1703	7.23355	8.14715
RBM14	20.2075	19.7876	17.4433	15.0049	12.9535	9.02138
RPA2	72.7416	53.8357	53.4347	60.9344	41.3923	43.8357
SNRPD1	257.572	199.733	211.302	207.826	72.0683	91.8293
STMN1	806.459	722.254	470.566	498.535	437.931	330.575
SUV39H1	14.1496	13.0713	10.8392	10.3768	9.97821	7.3985
TRAIP	21.1294	10.6385	12.2102	21.8865	4.20889	6.36747

## Sheet: gene list of PI3K AKT
	Jeko-ctrl (FPKM)	Jeko KO#1(FPKM)	Jeko KO#2(FPKM)	Rec-1 ctrl (FPKM)	Rec-1 KO#1(FPKM)	Rec-1 KO#2(FPKM)
ACACA	4.47572	6.2463	4.66433	3.53193	6.01532	6.37322
ACTR2	85.1845	120.999	108.356	80.1514	115.57	156.962
ARF1	168.275	194.567	271.151	156.026	497.497	304.67
ATF1	12.1269	14.5762	15.5681	12.762	14.3069	16.4048
CAB39	21.3771	22.6414	25.6327	20.2441	39.9632	61.5452
CAB39L	1.05135	1.36689	1.46917	0.766485	21.7288	30.8531
CLTC	29.3994	44.6939	44.6338	29.7286	41.6895	40.0447
DAPP1	13.7311	14.7037	17.5959	11.1945	13.2263	12.5148
EIF4E	25.4356	32.574	30.453	24.2459	37.1297	48.339
GRB2	76.0982	78.8446	83.0626	69.775	100.415	97.2795
GSK3B	4.37341	7.43218	7.32915	3.41796	11.8029	9.76152
HSP90B1	287.257	298.073	663.814	252.488	719.731	779.381
MAP3K7	8.5058	12.3438	10.9095	8.05053	11.5925	14.0846
MAPK1	17.4085	24.7932	26.7845	16.8133	20.0434	22.6314
MAPK10	0.0116847	0.0133956	0.0529924	0.0212413	1.98924	2.85288
MAPK9	11.3235	12.3182	12.2824	9.10305	13.2962	16.7404
MKNK2	23.237	27.7035	30.6119	26.9559	75.9424	55.3753
NCK1	6.4418	7.80734	8.91132	6.91901	14.0704	12.953
PDK1	7.85026	10.5173	14.1835	9.50093	20.157	18.8224
PIKFYVE	4.09029	7.95991	8.49527	5.1397	6.00047	5.78587
PLCB1	0.959676	2.1703	2.13545	1.35624	1.87764	2.39463
PRKAR2A	2.87599	11.9263	12.156	3.66266	12.0089	10.0521
PRKCB	1.19181	3.03802	1.92849	2.25453	13.543	17.6306
PTEN	12.1373	13.1099	14.7403	12.2737	20.74	15.6454
PTPN11	25.5443	53.1177	46.3796	26.6504	36.6746	38.9214
RALB	6.87668	7.1726	8.21326	6.69396	15.389	25.7896
RPS6KA3	5.66882	9.64477	9.04027	5.15687	7.9218	10.5297
RPTOR	6.50625	9.27663	8.7256	6.99954	8.1363	7.78012
SLC2A1	7.92799	9.20365	9.91037	11.3808	13.3507	14.5749
THEM4	0.0466847	0.062439	0.049396	0.12729	3.02048	3.88466
AP2M1	109	94.7468	87.3885	91.7183	84.8593	81.5661
CDK2	76.8204	71.3014	48.776	55.6938	35.6	39.3117
CDK4	296.271	229.666	221.05	293.593	82.9047	108.257
CFL1	852.736	807.701	554.359	612.691	385.178	447.774
DDIT3	237.088	21.191	127.362	372.394	108.108	123.095
DUSP3	1.38097	1.20997	0.411514	1.07581	0	0.0143579
E2F1	81.6781	47.5189	40.1765	52.6325	16.6283	21.9973
ECSIT	25.3385	17.2958	11.5027	22.1334	12.8378	9.71014
HRAS	33.2996	25.0263	22.4576	38.2938	20.5686	21.9825
IRAK4	14.0803	10.8564	10.9505	11.9889	6.26047	8.34265
MAP2K6	5.5246	3.69891	1.03155	3.10127	0.75103	1.25015
NFKBIB	25.438	16.5609	16.3489	29.905	22.6727	18.3198
PIN1	57.7089	40.3776	39.4648	60.7463	39.0619	28.9342
PPP1CA	206.207	174.21	167.981	190.18	143.338	127.93
PRKAG1	36.3127	24.3889	32.1013	41.2808	15.3613	15.7217
